# Supplementary material for: PRICE: Software for the Targeted Assembly of Components of (Meta) Genomic Sequence Data
Source: G3 (Bethesda). 2013 May 1;3(5):865–80. doi: 10.1534/g3.113.005967 (PMC3656733; doi:10.1534/g3.113.005967)
Supplement: Supporting Information [file supp_g3.113.005967_FileS1.fasta]

>/volumes/Quatro/kshv_priya/GenomesAndBlast/kshvGenome.fasta.nib:0-65
tactaattttgaaaggcggggttctgccaggcatagtctttttttgtggc
ggcccttgtgtaaac
>/volumes/Quatro/kshv_priya/GenomesAndBlast/kshvGenome.fasta.nib:5000-5065
acgtatactggcaggcgccgtgcccggtttttctgaccctttactacaag
tcactgctgacggtc
>/volumes/Quatro/kshv_priya/GenomesAndBlast/kshvGenome.fasta.nib:10000-10065
ctgccggcggcggggggtccacggacaacctgtcttacacgcagctgcag
tttgcctacgacaaa
>/volumes/Quatro/kshv_priya/GenomesAndBlast/kshvGenome.fasta.nib:15000-15065
tccacctcgccacgaacgtatacgggatactttcacagtcctgtcccgct
ctcttttttggacct
>/volumes/Quatro/kshv_priya/GenomesAndBlast/kshvGenome.fasta.nib:20000-20065
acgctaaacatcgccctacctgctatactgccatttccatacgaatggta
ggatgcgggcagtag
>/volumes/Quatro/kshv_priya/GenomesAndBlast/kshvGenome.fasta.nib:25000-25065
gccaccctcccccggagggggatcccggcgcgccaccctccccggcaaca
acctgttgccatgta
>/volumes/Quatro/kshv_priya/GenomesAndBlast/kshvGenome.fasta.nib:30000-30065
ggtgtgggatgggggtgtgggatgggggtgtgggatgggggtgtgggatg
ggggtaaatgacaat
>/volumes/Quatro/kshv_priya/GenomesAndBlast/kshvGenome.fasta.nib:35000-35065
aaacgccccgggtgattcagagtatactgtctttagtgttttctgattct
taaatatcagcaggg
>/volumes/Quatro/kshv_priya/GenomesAndBlast/kshvGenome.fasta.nib:40000-40065
aagtgacacgatatcccgttcgcaaacctgtgcgatgttgtgtttcagta
tagatctggtctgac
>/volumes/Quatro/kshv_priya/GenomesAndBlast/kshvGenome.fasta.nib:45000-45065
tttcggctctcctcgacccgcatctgctgcctccctttgcctaccacgat
gtctttacggatctt
>/volumes/Quatro/kshv_priya/GenomesAndBlast/kshvGenome.fasta.nib:50000-50065
ccatgcccaatatgaggcttctggtgggagtctgagtactcgtgacaacg
gcgcccacgccagta
>/volumes/Quatro/kshv_priya/GenomesAndBlast/kshvGenome.fasta.nib:55000-55065
gcctagactggagaagctccagagagtcctcgggcagggtttcggggcgg
cgggtgaggaaatcg
>/volumes/Quatro/kshv_priya/GenomesAndBlast/kshvGenome.fasta.nib:60000-60065
tggcaatgccgtccacgataaaagtccaaaatatgtacaccagcatctct
ggtttctctaaaaac
>/volumes/Quatro/kshv_priya/GenomesAndBlast/kshvGenome.fasta.nib:65000-65065
cggaagggtgcactgatatggacgagcccagccccgggttcatcctcaac
atgacatcggatgcc
>/volumes/Quatro/kshv_priya/GenomesAndBlast/kshvGenome.fasta.nib:70000-70065
gcaaagatccccatggggcaaatccgggtttcacccttgtgttgcctggt
tcggtgctccccagg
>/volumes/Quatro/kshv_priya/GenomesAndBlast/kshvGenome.fasta.nib:75000-75065
ctgagaaagatgaagctgtcattgaggaagatctaagcctcaacgggcaa
ccattttttacggac
>/volumes/Quatro/kshv_priya/GenomesAndBlast/kshvGenome.fasta.nib:80000-80065
ctccctcaccctactggatgctgtctgcatttggcgctcaggaagcccag
ttcgtcctgaccagc
>/volumes/Quatro/kshv_priya/GenomesAndBlast/kshvGenome.fasta.nib:85000-85065
tccactgttgacttgacatactatccaatccttgattgacgctttcccct
cactggcaccggtag
>/volumes/Quatro/kshv_priya/GenomesAndBlast/kshvGenome.fasta.nib:90000-90065
cgcagcacggccgccagcaggttaacgtctcctggccctgtgttattgtc
gtcaggtttgggcaa
>/volumes/Quatro/kshv_priya/GenomesAndBlast/kshvGenome.fasta.nib:95000-95065
cgcctacagtaggcccaggcctggaacactgaataggtgatgtacttccc
gggcatgatgaatat
>/volumes/Quatro/kshv_priya/GenomesAndBlast/kshvGenome.fasta.nib:100000-100065
atcttccaaggcatcaatgttcttttgaataaacgattccacccgatgtc
ccaacacgcctcgaa
>/volumes/Quatro/kshv_priya/GenomesAndBlast/kshvGenome.fasta.nib:105000-105065
cgggatacggtggaaacaaaggacgcggcggtaacaaaggacgcggcgga
aagacgggacgtggc
>/volumes/Quatro/kshv_priya/GenomesAndBlast/kshvGenome.fasta.nib:110000-110065
gacacggcttctggactgctgcgggtgctagtagaaatggagtttggtcc
gccgcccaagacgcc
>/volumes/Quatro/kshv_priya/GenomesAndBlast/kshvGenome.fasta.nib:115000-115065
ccgcagcgagccggtttgcagagtggtcacctgccctgctccacacccac
ccccgcgtctcttcc
>/volumes/Quatro/kshv_priya/GenomesAndBlast/kshvGenome.fasta.nib:120000-120065
ggtcccacctagcggcgtgacctggaggtgaccccgtgcacccggcgctc
tgaatttttctgcgc
>/volumes/Quatro/kshv_priya/GenomesAndBlast/kshvGenome.fasta.nib:125000-125065
cctgctcctgctcctctaactcctgctcctgctcctctaactcctgctcc
tgctcctctaactcc
>/volumes/Quatro/kshv_priya/GenomesAndBlast/kshvGenome.fasta.nib:130000-130065
gatgggtactgacatccgctgcactgttaattgcattggtgctgtcgggg
gatgcctgtcggcac
>/volumes/Quatro/kshv_priya/GenomesAndBlast/kshvGenome.fasta.nib:135000-135065
atacccgaatacattgggtgggtccctattcacttcctgtaactccacct
cgttcagtagttggc
