# Supplementary material for: PRICE: Software for the Targeted Assembly of Components of (Meta) Genomic Sequence Data
Source: G3 (Bethesda). 2013 May 1;3(5):865–80. doi: 10.1534/g3.113.005967 (PMC3656733; doi:10.1534/g3.113.005967)
Supplement: Supporting Information [file supp_g3.113.005967_FileS2.fasta]

>contig_1 (34333nt)
CGGCACCTTGGTGCCGTCGTCCAAGGCACCCTGGGTCCTCTTACGAATGTCTGACTACTT
CAGCCGCTTGCTGATATATGAGTGTAAAAAACTTAAGGCCCTGGGCTTACGTTCTTATTG
AAGCATGTTGCGCACATCAGCGAGCTGGACCGTCCTCCGGGTCGCGTGTAGATTATGGTT
CCGTTCTCCTTCTTGATGTTTAAATTTTTGGGGGGGAACCACCGACAAAGCGTCTTTATG
ATTTCCGCGAACACGGAGTTGGCTACGTGCTTTTGGTGGGCTACGTACCCAATGTTAATG
TTCTCTACGGATGCCAGTAGCATGCTGATGATCGCCACCACTATCCATGTCTTTCCGTGT
CTCCTTGGTATTAGGAATACGCTTGCCTTTTGCTTAAACGTCTGTAAAACACTGTTTGGA
GTTTCAAATAAACCGAAGTACTGCTTAAACAATCCAAACAACTGGTGCGTCTTTTGTGGG
GCCTTGATTGAAACCAAAAAGAAAAAAGTGTGCATTACTAGCTGCTGTTGGAAGGGCTCC
AGCCAGTGCACCCCGGGAACGTAACAGCCGTTCAGAAAGGACGAAAGGTTAACCAGAAAA
GCCTGAAGTTCGCGGTAGACAGAGCAGGCGTGCAGGGAGTCGTGTGTTTTTCTGGCCGCC
TGGTACTCGACCAGTTGATCGGCCGTGGAGACGTGCGCGTCCTCGCGCACACACCGCATC
TGCAAGTATGTTGATAGGGACTCCAATAGGCGCGGCTTTGCGGGGACGTTGTCCTCGGAC
GGTCTGGGGGTTCCCACGTCGGGATTTGCTGACGTGGGCGTGGCGGGATGGTGCCGTGTG
CAGTATGTTTCCAGGACCGAACTGTATGAGTTTATTCTGTGCACCACGCCAATAAAAGGG
TGCGCCATCCGTGCCGTTTTGGGACAGTGTCGCGTGAATGTCGGGGCACTCAGTTCCCAC
CTCTCTCCGGCGTCTTTGGCGGTCTCCTGCAGGTTGGCGGCAAGGCGCTCCCTGTGACGG
CTGAGCAGCATGTTTGCTTTGAGCTCGCTCGTGTCCGAGGGTGACCCGGAGGTGACCAGT
AGGTACGTCAAGGGCGTACAACTTGCCCTGGACCTTAGCGAGAACACACCTGGACAATTT
AAGTTGATAGAAACTCCCCTGAACAGCTTCCTCTTGGTTTCCAACGTGATGCCCGAGGTC
CAGCCAATCTGCAGTGGCCGGCCGGCCTTGCGGCCAGACTTTAGTAATCTCCACTTGCCT
AGACTGGAGAAGCTCCAGAGAGTCCTCGGGCAGGGTTTCGGGGCGGCGGGTGAGGAAATC
GCACTGGACCCGTCTCACGTAGAAACACACGAAAAGGGCCAGGTGTTCTACAACCACTAT
GCTACCGAGGAGTGGACGTGGGCTTTGACTCTGAATAAGGATGCGCTCCTTCGGGAGGCT
GTAGATGGCCTGTGTGACCCCGGAACTTGGAAGGGTCTTCTTCCTGACGACCCCCTTCCG
TTGCTATGGCTGCTGTTCAACGGACCCGCCTCTTTTTGTCGGGCCGACTGTTGCCTGTAC
AAGCAGCACTGCGGTTACCCGGGCCCGGTGCTACTTCCAGGTCACATGTACGCTCCCAAA
CGGGATCTTTTGTCGTTCGTTAATCATGCCCTGAAGTACACCAAGTTTCTATACGGAGAT
TTTTCCGGGACATGGGCGGCGGCTTGCCGCCCGCCATTCGCTACTTCTCGGATACAAAGG
GTAGTGAGTCAGATGAAAATCATAGATGCTTCCGACACTTACATTTCCCACACCTGCCTC
TTGTGTCACATATATCAGCAAAATAGCATAATTGCGGGTCAGGGGACCCACGTGGGTGGA
ATCCTACTGTTGAGTGGAAAAGGGACCCAGTATATAACAGGCAATGTTCAGACCCAAAGG
TGTCCAACTACGGGCGACTATCTAATCATCCCATCGTATGACATACCGGCGATCATCACC
ATGATCAAGGAGAATGGACTCAACCAACTCTAAAAGAGAGTTTATTAAGTCGGCTCTGGA
GGCCAACATCAACAGGAGGGCAGCTGTATCGCTATTTGATCGTTTTGGGGGTAGCAGCGC
CGTGTTTGAGAAGCAGTTTCAGGACGCACAGCATGCCGTCAGGGCCCACGGTGCACTGAA
GCGCGAAGCCGAGCTCGGGACTCTGGTACGCAAGGCGGGCCAGAGGTTTGAGGCGCTGAA
AAGGGAACGGTCAATTTTGCGCCAGCCGCGCGACCTCCCACGGGTCGCCGACATTGACGC
CCTGGTCGACGCCGTCGCGGACCTCAAAGAAGAGGTGGCCGTGCGCCTAGATGCGCTGGA
AGAGAATGGAGAGGAGACCCCCACTCACTCCTCTTCGGAGATCAAGGACACAATCGTCAG
GTGGAGGCTTGACGATTTGCCCCCGGTGTGCCCTGAAACTCCCTAAGGCTACCCGGATTT
CAGAGAGACCCTGGGCGTCCACATGGCAGCTGAATCAGCATATACAGGTGTCCAAGACTA
AAAAGGCCACCGCGTATCTTAAAGCGCCCCGTGAATGGGGGCAGTGCACGCACCAGGATC
CAGACTGGTCCAAGCGTCTGGGTCGTGGCGCCTTTGGCATAATCGTCCCTATCTCCGAGG
ATCTGTGTGTGAAGCAGTTTGATAGCCGCCGGGAGTTTTTCTACGAGGCAATTGCCAACG
ACCTGATGCAGGCCACCCGAGAGAGGTACCCCATGCATTCTGGTGGATCTAGACTGCTAG
GATTCGTGCAGCCTTGCATACCCTGTAGATCGATTGTGTATCCTAGAATGAAGTGCAACC
TGCTGCAGCTGGACTGGAGTCAGGTCAACCTGAGTGTCATGGCGGCGGAGTTCACCGGCC
TAATGGCGGCGGTGTCCTTTCTAAACAGATACTGTGGCATGGTGCACTGCGACGTTAGTC
CAGACAATATTTTGGCCACAGGAGACCTAACGCCCATGAACCCCGGGAGGCTGGTCCTTA
CCGATTTCGGTTCCGTTGCGCTACACTCTGGGAGCAAGTGGACTAACCTTGTGGTGACCT
CTAACCTGGGGTTTAAGCAACACTGCTACGACTTCAGGGTGCCACCCAAACTCATTTGTA
AGCATCTCTATAAGCCGTCTTGCGTCCTCTTCCAGTGTTACCTATCCAGTCTCGGTAAGA
TGCACGCGCAGGTATTGGACCAACCGTACCCTATCAGCCCTAACATGGGACTGACCATCG
ACATGTCCTCGTTGGGCTACACTCTGCTGACATGCCTGGAACTCTATCTCGATCTGCCGC
TAAACAACCCTCTGAAGTTCTTGGGTTCAGCCACCAGAGACGGACGCCCCGAACCCATGT
ACTACTTGGGCTTCATGATTCCCAGGGTGGTGATGACTCAGATCCTGTCCGCTGTGTGGA
CCATGACGCTTGACCTGGGACTAGATTGCACCGGCAAAGCCCAGGCGATTCCCATGCGAC
AGGAGCACCAGCTGGCGTTTCAGAAGCAGTGCTATTTATATAAAGCCAACCAAAAGGCAG
AGTCGTTAGCGAACTGCTCCGATAAGCTAAACTGCCCCATGTTAAAGTCTCTCGTTAGAA
AGCTACTAGAGCGAGACTTTTTCAACCATGGAGGCCACCCCCACACCCGCGGACTTGTTT
TCTGAAGACTATCTGGTTGACACCCTGGATGGGTTAACAGTGGATGACCAACAGGCTGTC
CTCGCAAGCTTGAGCTTTTCAAAGTTTCTAAAGCACGCCAAGGTTCGAGACTGGTGCGCA
CAGGCCAAGATCCAACCCAGCATGCCTGCGCTGCGCATGGCTTACAACTATTTCCTTTTT
TCAAAAGTGGGCGAGTTTATTGGTAGTGAGGATGTGTGTAACTTTTTCGTGGACCGTGTG
TTTGGTGGTGTCAGGTTACTGGACGTGGCCAGCGTGTACGCCGCCTGTTCGCAAATGAAC
GCACATCAGCGGCACCACATCTGCTGTCTAGTGGAGAGGGCCACTAGTAGTCAGAGTCTG
AACCCCGTGTGGGACGCCCTGCGAGACGGAATTATATCTTCATCCAAGTTTCACTGGGCA
GTTAAACAACAGAACACTTCAAAAAAGATATTCAGCCCATGGCCTATAACGAACAACCAC
TTTGTCGCGGGCCCGCTTGCCTTTGGGCTGCGGTGCGAGGAGGTGGTGAAAACGTTGCTG
GCCACCCTTTTGCACCCGGACGAGACAAATTGTCTCGATTATGGGTTTATGCAGAGTCCG
CAAAATGGAATATTTGGCGTGTCGCTGGATTTCGCGGCGAACGTCAAAACTGACACCGAG
GGTCGTCTACAGTTTGACCCTAACTGTAAAGTGTATGAAATAAAATGCAGGTTCAAGTAC
ACCTTTGCGAAAATGGAGTGTGACCCCATATACGCCGCGTATCAGCGGCTGTACGAGGCA
CCCGGAAAGCTGGCACTGAAGGACTTCTTCTATAGCATTTCCAAGCCTGCGGTTGAGTAC
GTGGGACTTGGAAAACTGCCCAGTGAATCTGATTACTTGGTGGCTTATGATCAGGAATGG
GAGGCGTGTCCTCGCAAAAAGAGGAAATTAACGCCCCTTCACAATCTTATTAGGGAGTGT
ATTTTGCACAACTCGACCACGGAGTCTGACGTCTACGTACTTACTGATCCTCAAGATACT
CGGGGTCAAATCAGTATTAAAGCCCGCTTCAAAGCCAACCTCTTCGTGAACGTCCGTCAC
AGCTACTTTTATCAGGTATTGCTGCAGAGTTCGATCGTCGAGGAGTACATTGGCCTAGAT
AGCGGCATTCCTCGCCTCGGATCACCGAAATACTACATCGCCACCGGCTTCTTCAGAAAG
CGGGGCTATCAGGATCCTGTCAACTGTACCATCGGTGGCGATGCTTTAGACCCGCACGTG
GAGATTCCTACGCTGCTAATCGTAACCCCCGTCTACTTTCCCCGAGGCGCAAAGCATCGT
CTGCTTCACCAAGCTGCCAACTTTTGGTCAAGAAGTGCGAAGGACACCTTTCCATATATC
AAATGGGATTTCTCCTATCTATCTGCAAACGTCCCTCACAGCCCGTAGACGTGGACGGGG
AACCGCTCGACGTAGTCGTGGACTATGACCCCATTCGCGTTTCAGAAAAGGGCATGTTGC
TTGAGCAATCGCAATCCCCATATCCCGCATTAAAAAAGAAGAAAAAAAATAAAGAAGCAA
TTTATTAAGCAAACAGTATGGTTTTCTGTACGTATTTTATTCCGTGGTGGGTGAAAAATA
ACGGGGGATGGAGGAAGAGGGATGGGTTTATAATGCCAATATATCAGCTAAATGAATATC
ATTTGCGTTTCGTCGATTTCACTGTCACTTTCATGGTCGGACTGGTATTGGGTCCTCGGG
GCGGGCGTCGATATGTCCTTCACTTTGGCGCGGGCTCTGGTCTTTGCTGGGAGGGGCGGC
GGTTTCTGGTGAACAGTCGGAGTTCTATCGACCGTCGGCGCCGACGTCGCCAGAGGCATG
TATGCCGCACTCGGCGTACAGAGTCCCCAGTCGCTCCTTATAACGCGTATAACGATGGCT
AGGATGCACAGTATAGGGATACAGGAGATATTGATAGCCACTATGTAGTGGAGATTAGCC
TGCACGAACGCGTTTTCATACCTGATGACAGGCAGCAGTAGAATCAGATAACCCACGAAT
ACTCCCACGTAAAAGCCTACCTGCCGTCTCATAAACTTTACCAGGAAAAATTCCGTGTTT
ATGTACCACACGACCGTCAAGGCTAGGAACATGTTCACCGCACCAAAAATGGCGTCTGAC
ACGAGCACGTAAAAGCTGTTGCCAACGGCCATCATGGTGCTCAATGAAAACAGCAGCATT
TCCAAGGCGGTTGTTGATAGGTACAGGTTGACGCAGACCGGTTTCCACCGAGTCAGCAGT
GACTCCATCATGGTATTATCAGGTACGTGCTGTTCCAGGAGAGGTATTTCCCACTGGGCG
GAGTTACATGTTATCAGTGACTGGATGTGGGCAAAGGATATGCAAAAATGAATGCAGTAG
ACAAAGGCTGCCATAAGTACGTGTTTATATGACAGAACATGGATAAACAGTTGCATGCTC
CACATCCTTAAGATGGCGACATAAAGCACGCTATGTGATCCAAGTAGCGCTATCCAGGAT
TGCATGCTCATCATGGTAGTGGCGTGAACATGCTTGGCCCGATATACGGCCACCGCCGCG
AGACAGTAGTATACTATGGCAATGCCGTCCACGATAAAAGTCCAAAATATGTACACCAGC
ATCTCTGGTTTCTCTAAAAACAGGGTCGGGGTGAGGTGCTTCGCTGAGTTGCGCACCGTG
AGGTTTAGCGCGCTGTAGTTTACCAGATTGTTGAAGTAGCAGGGGAAACCAAGGCCCTCG
TACGTGGCGGCCATGGGCACGACTGCAGAGCAAATGTACATAATTACAGCCACAAACAAC
AGCTTGACCCAGGAGGACATGAGAAAACGGTCGCTCTTTGAAGCGCGCATGTTTCTCGGT
CTTTTTAACTTTCGCCAGGCGGCGCTGCGGCGGGAGAGCCAATCTGATGCCACTGCCTAT
CGCGGTTGACTTTTAAATACGCGCCCCGGGCAGAAGCCAGAGGTAGTCGACTCATTGACT
CAATGGCAACGAGCGAAGAAACGGCGGCCGGTTATGTCATCGGTGTCTACTTTCACAGCG
TTCACGTCCACTGCCGCATTATTGTCTGGCAGGTTAATTTTCTACCCCTGGACCCAAACG
ACGGGGAGACTGAATGCTACTTTGTGGTGGACACGCTGACGAAAGAGGCGATGGAGCGCA
TGCCCGAAATCCAGGAATGCGTCCCGTCTATTACTGAACACGCCCGTGACCTGGCGATCT
GGGAGTTGGCGCTGCGACTGCAGAATCAGACGATCGTCAAGGCCGTCCGGACAGCGTCGC
TTCCGGTGGTTCTAATTATGACTGTGGGTCGCATAGTGAATGATGTGATTCCCTGCCCCA
ACGTCAGAACACCCAGACCACTAGCCTGTGCTTACCTACACTGTGAGGCGACGGTGACCT
TTGAGGTCCCACTAACCGGGCCCGCGGCGTCCACCGGAACGTGGCACAGCTCTATCTATA
GGGAATGTGCGATCTCGGCTATCGAGATATGCTTGAAGACCAGTCGAGGCATATACTCCT
GCCAGTCGAACGAGGCCCCTGAGGCCAAGAGGGAAAAGCGAGGTTTAGACATATCAGATG
TGTTTGTCTGTCTCACGTATGATATCCCTATCGCAGGGCGGGTCCTTTCTCTGCTGGTGC
CCCACGCGCCCGCTTTTCACGTCTTATGGATCAATGAGGACAGCAAGTGGAACGGGGCAG
CCGTCGAATTTTTCAGAGCCCTACACCATAAGCTGTTCAGTGAACGCAATGGTATACCCC
CTCTGTGGTTGTACGTGTTCCCGGGAGCTGTGGAAGAGGGCACAGCCTTTGCGCCATTAC
TTCCCGCATTCCCTTGCATACCTTTGCGGTATGGGTCGCCTACCTCTCTGGACAGGGCGT
CCGTGCAGTGGGACCTATTTGAACCGCACATCCTGACCCACTTTGACGGGATAAAGCGAA
CTTCTTTGGCAGATACAGTGTTTGGGTACGACTCCCTGGCCATTTCAAGGGAATGTGAAG
ATCAGTATGTGTGGCCCACGCCTGTCACTGACATTAATATTAATTTGTGCACGGATAGTG
ACACTATGGCCATCGTTAGAGAACCATCCGGTCTGGTGGCCGTGAATCTAGAAGCCCTGT
TGCGCACCGACTCCGTATTATCGCGGGTCTCGTCCATTGTCTCACTCGATACGCTCTTGG
ACCTTTCCACCCCGGAGTGCCGTAGGAGCGTGGAGCTTAGATACAACTCACTTTTGTCGA
CTGTATTATCATGGTCCACCTCTAGGGGTCACAAATGGGCCGCAATCGTGAAGTGGAATT
TATTTTTCCTCGTCCAAGCTTTGGAGCCTGAGGTGAGACCTACTGTCCCTGCTTGAAGCG
GAGAGGGGGTGGTGCGAGTTGGCAGTTGACGGGTTTGTAATAGCTGGAGTGCTGACCACG
GCACAGGACCCATTAACTTTCCTATGTGTTTATTTTTAGCAATGGTCTCCAGAATTCAAG
GATCTCAAAAGGGCCTGCCAGATGGCCGGGTTTACTCTGAAGGGGGGGACTTCGGGGGAT
CTTGTATTCTCATCGCATGCGAACTTGCTCTTTTCAACCTCGATGGGATATTTCCTCCAT
GCAGGCAGTCCAAGGTCGACAGCGGGGACGGGGGGTGAGCCTAACCCACGTCACATCACC
GGACCAGACACTGAGGGAAATGGGGAACACAGAAACTCCCCCAACCTCTGCGGCTTTGTT
ACCTGGCTGCAAAGCTTAACCACATGCATTGAACGAGCCCTAAACATGCCTCCCGACACT
TCCTGGCTGCAGCTGATAGAGGAAGTGATACCCCTGTATTTTCATAGGCGAAGACAAACA
TCATTCTGGCTCATCCCCCTATCGCACTGTGAAGGGATCCCAGTATGCCCCCCTTTACCA
TTTGACTGCCTAGCACCAAGGCTGTTTATAGTAACAAAGTCCGGACCCATGTGTTACCGG
GCAGGCTTTTCGCTTCCTGTGGATGTTAATTACCTGTTCTATTTAGAGCAGACTCTGAAA
GCTGTCCGGCAAGTTAGCCCACAGGAACACAACCCCCAAGACGCAAAGGAAATGACTCTA
CAGCTAGAGGCCTGGACCAGGCTTTTATCTTTATTTTGAAAAAAGGGAAACAATGGGGGG
TTTGAAAAGGGTGCACATTTTCAGATATTTTAAAACTTCATTGTTCTCCAGGTGCTTGGT
AAAGATGGTATCACAATAAAAAATGTTTACTGGGTCCGCGCAGGTTTGTTTGTCATCTTC
ATTCTCTCCACTAGACTCCAGTTTAAAAGACTCTAGATAAATGGGTTTCATTAGTCCCCC
CATGGGGGTTGAAGCGTCGCCTATCGCCTTATGAAGCTTAAACATAACGAGTGGGGTGGC
CCTGAAATGATCGTCCACGGACAGCTCGTAAACAAAGGCGGCCGTGGCAGTCAACGTCTC
TATACCGTGCATGACGAAGGCCGCGTCCATCCCCGGCGTCCTCTCATGTGTCTTTCTGGC
GCGACAAATAATAGATCTCAAAAACGTTGGTGACATGTCTCGACAGTTCTCGAGCATCGA
TAACAGGCAGCAGAGCTCGGTTATGCCGGGAGATGTAGGTCTAAGGAGGCACACTCGCTC
TTGGAACACGTGAGGGTGTAGGTCTATGTGGGTCACCATGTCTTCGTGCTCCACCAGGCA
CACCACCGTAAATCCCACAAAGTTGGGCGAGGACAGGCGAGATTTCACGTGCTCCCTGAG
ACACGCTATATCTAAGTGGCCCATCACGGACATTTTGGGGGTATTGCTTCCAACCAGTGC
GTTGTTTTTCCTATGCACTTCCAGGACAAGGCGGGGCACCACAGGGTGGGGGTATACGGG
ACAGGCCTCTTCTGACTCGCGAGTCTTCGGGGCATGAGTACTCATTGGCACTCCAGTCAG
TCTCGCCAGGGCCCTTTCCAGGGACATTCTCGAAGGGTGGTGTAACTAGACAGTATTTCT
GTCCCACGTCGGTTATATACACAAAGAGTCTGCTAGTCTGATATAAATAGGCCGCGATGT
CCTGCAAGCTGGAGGATACGAAGGAGTGACTAATGAGCTCCATCTGAAGCAGGTCCGCGA
TCACATACGTGAATGGACCAAGCAGGATGGATATGGTGTCCTGAGAATAGGTGACGCTGA
GCCGCTGCCCTTGGTTGTCAACAACGGGAGCCAGCTTGTAGGTTTGAAACATCTCGCTTT
CCCACAGGTTCGTGAGATCTTTCATGCTTTCTCTCACTGGGGGTATGTAAGAAGAGAAAA
AGCTATTTAGCACGGCACTGCCCGATGGGATATGGGAAGACGTTAGCTGCAGAGAGGGGT
CCTGTAAACGTCCCAGAGATTGAAATGTGTTGGCGGTCAGCAGATTCACACTCCCGGGAC
CCTTTGCGTCACCGGGCTGTTGGTGTGACAGCTGTGTCTCAATACATTTTAGCCTCTTCA
TGCAGAGCTCCCTCTCCTTTTCAAGTTGAGTTATTGTGTCAAATTGTTCGTTTATCTGGT
TGGTGAGACACTTGAAAACGCTGTTGGACACCTGGCGCCTGAGCCCCTGAGTGGTCGTCT
CTTGGCCTGTGCCGAATAGTTTATTCTTGTCTACTATGTTTTGGGACACGTCGGTGACAA
AGTCCTCCACGACGTCGGTGACACCGCTCACTGTCTTGTTTTCTGCCAGTTTCATGAGCA
GGTTGAGGAGCTCTCGCTTGGGGTCTGTTCTCTGAGAGGCCTGCTCCAGGTGGGTCATGA
TGTCTTTGTACACATTGTTACAGGCGCTTCCAACGAGGGCCTTGGTGGGGGCTGTGTTCA
GGAGCTGGCAAAGTTTTGCGTGCTCTGCCGTCCGGTGACAGCTCATAATGCTGGTATACA
TCCTCTGAATGGGGCTGTCAAAGATCACCCGCCCAGCCAAGATGGCGGGCATAGTAATCA
CCTCCACATGAACCCTTTTCTGCTTATACAATCCCACGAAAGTGTTTTTAACACAGTCAT
AGTCTATGCTCACCTCTGAGTAGCCCGGAATATAGAGGGCGCTTAAACTAGACACCAGGT
TGCTAATCTCCTGAGTCACGCTGGTGAGTATCCGGCCTATGGTTTTTTCACCAGAGGCCA
GACGCTGGCAATCTTTCATCAGCTGTTCCTGGATAGAGTTAACCAGCTTGTGGTCGGGTG
TGTGCTTGACGACTGGTACCATTCCTACCGTGACCACCCAGTCTACGTATCTCTCATACG
AGAGCTGTGTCTTGGCGTAGAGGACCCGGTTGATGGCATTGAGAAGCAGGTGGTCTAATG
TCATGCGCATAGTCTGGGCCCAGGAGTCGAAGGTTGACCTTCTGTAAGACCCCCACTGTG
CTTCCTTTTCTGGCCACCTGGTTTTTGCTGAGGACTCGTATGTCCTCCAGTCGGACAAGA
CGTGGTCGTAGCTACAGTTGGCCAATGCATTCTTGTACAGGTGGATAAATAGCTGTCTGA
AAAAAACACCCGGGTTTCGCAGGCTGCAGTGTAGAGTCTGACCTCTGACATAAGAATACT
TGCCTTGCAGGATCTCAAAGAGGGAGATGGACAGCTCGGAAGGGTGCACTGATATGGACG
AGCCCAGCCCCGGGTTCATCCTCAACATGACATCGGATGCCAAAGTCAGGAGCGTAGTGG
AACAGATTGACAGGTTGTCAAATATCACTACCTCGCCCCCGGAGATGGGCTGGTATGACC
TAGAGTTCGATCCACTGGAAGACGAAGGCCCCTTTCTGCCGTTTTCGGCATACGTAATAA
CGGGGACTGCAGGAGCGGGGAAAAGCACCAGCGTATCCGCCCTACATCAGAATCTCAACT
GCCTAATTACGGGGGCTACAGTGGTAGCGGCACAGAATCTTTCCAGGGCTTTAAAGTCCT
ACTGTCCCACTATATACCACGCCTTCGGATTCAAGAGCAGACACATTAATATCTGCCAGA
GGAAAGTGCCCAAGGTAACTCAGTCCTCCATCGAGCAACTCCAGAGATACGAGCTGGCTA
GGTACTGGCCAACTGTCACCGATATTATTCGAGAATTTATGCGCAAGAAACAAAAGGGGC
AGTATAGCTCCCTCTCTCAAAGCGCTTTCAGACTCCTTTGCCGTATGGGTGGAGCCAATT
TGTGGACGAGTAACATTATCGTGATAGACGAAGCTGGAACCCTCTCGTCCCATATTTTGA
CGGCCGTGGTGTTCTTCTATTGGTTTTACAACAGTTGGCTGGACACCCCGCTATACAGAA
ATGGTGCCGTGCCTTGCATAGTCTGCGTGGGGTCTCCCACCCAGACGGACGCCTTTCAGT
CGGTCTTCAACCACACGCAGCAGAGAAACGAGATATCTGCCTGTGATAATGTGCTCACCT
TCCTATTGGGAAAACGTGAGGTTGCAGATTATATTAGGCTGGACGAGAATTGGGCCCTAT
TTATAAACAATAAGCGCTGTACGGATCCCCAGTTTGGTCACTTGCTGAAGACCTTAGAAT
ATAATCTAGACATATCACCAGAGTTAATGGACTATATAGATAGGTTTGTGGTTCCGAAGA
GTAAGATTCTGGACCCGCTCGAGTATGCAGGGTGGACAAGACTCTTCATCTCACACCAGG
AGGTGAAGTCTTTTCTGGCAACGCTGCACACCTGCCTGTCGAGTAATAAGGATGCTGTGT
CCACAAAGCTTTTCACCTGCCCAGTGGTCTGTGAGGTGTTTACAGAGCCATTTGAGGAGT
ACAAACGGGCGGTAGGCCTCACACACATGACTCCCATAGAATGGGTAACAAAAAATCTTT
TCAGGCTAAGTAACTACTCGCAGTTTGCTGATCAGGACATGGCTGTGGTTGGGACCTATA
TCACAGACGCGTCCACACAGATCACCTTCGCCACTAAATTTGTCAAAAACAGCTATGCTA
CCCTTACTGGAAAGACCAAAAAATGTATATGCGGGTTTCACGGGTCATACCAAAGATTCA
AGTCCATCCTAGACGGGGAGCTATTTATCGAAAGTCATTCGCACGATAACCCCGCTTATG
TGTACAGTTTCCTTAGTACCCTGCTATATAATGCCATGTACTCATTTTACGCGCACGGGG
TGAAGCAGGGGCATGAAGAATTCCTCAGGGACCTCAGGGAACTGCCGGTGTCTCAAGAGC
TGATCTCTGAGATGAGCTCCGAGGACGTTCTGGGGCAGGAGGGGGACACAGATGCCTTCT
ACCTCACCGCCAGCCTCCCACCATCCCCCACCCACGCGGCTCTTCCAACACTGGTGGCCT
ATTACTCCGGGGCCAAGGAACTATTCTGCAACAGGCTGGCCCTGGCACGCCGACACTTTG
GTGACGAGTTCCTCCACTCCGATTTTTCAACGTTTACGGTGAACATCGTGGTGCGAGATG
GCGTGGACTTTGTGTCCACTTCCCCCGGGCTCCACGGTCTAGTGGCATACGCATCCACTA
TAGACACCTATATAATCCAGGGATATACGTTCCTCCCAGTGAGATTCGGCCGTCCAGGAG
GACAGCGCCTCAGCGAGGACCTGCGCAGAAAGATGCCCTCCATAGTTGTCCAGGACTCAT
CGGGGTTCATTGCCTGCCTGGAAAATAACGTCACCAAGATGACAGAGACCCTCGAAGGTG
GCGACGTGTTTAACATATGTTGTGCAGGGGACTACGGTATCAGTTCTAATCTGGCTATGA
CCATAGTGAAGGCACAGGGGGTTTCACTAAGTAGGGTGGCCATATCGTTCGGCAACCACC
GCAATATCAGAGCCAGTCTAGTGTATGTGGGTGTATCCAGGGCCATCGACGCTCGTTACC
TGGTAATGGACAGTAATCCCCTTAAGCTAATGGACCGCGGTGACGCCCAGTCCCCATCCT
CAAAGTACATCATCAAAGCCCTATGCAACCCCAAGACTACTCTGATCTACTGACCCGTAC
CCCTCTCTTAGGACACTGATGTGTTTGGGAATAAAGCATGAGACTTGACACCTATAATGG
TCTGTATTGACACCATTCTTTTATTTATCAGTCCAGCCACGGCCAGTTATATGCACCGTT
TCCACACAGGGGTGGCGTGGAGGCCAGGATGCGGGTTGGGTCGCTGCACCTGGACCCCGC
GGTAGTTGTGCTTCCTGATGAAATCGAGTGGGCGGAAGTACTGGGAGATTGGGTTGGGAG
GTGACCCTTTGTGCTCGACGGAGACACGATCACGCTCACGGCGGACGAGGGCTCCTCGTC
TGTGTCACTCCCCGAGGATATAATTATCACGGACGCCACTGCTTTGCGGCTTAAGTTTGG
TTGTCTCTGGCAGCGCACCACATCCTCGCTACCAGAGGAGGCGGTAGACTGCCTTTTGCG
CTTCTGGCCCACGTCCATGAGCCCGATTCTCTGACTCAATACTTCCCCTTGGTCTTCTCC
GTCCTCCTCGGACGAGGGTGGCTGGTGGGAAAAATGGCGCGCGTCGGTAAACGCGGCCTC
ATTGTTCACGTCCGGAGAGTTGGAACTGTCATCGCTATCAGAGTCCGATGTCAGGTCGAC
GATCGCGGTGGGTGCGGCGCGCAGGGGGCGCCACGAGGGCCCTTCATCAGGGTCGCTGTA
TGGTGAACTTTGTGTTCCAGGTACACTATTTCTGGAAGCAGGTGAAAGTCCGTATGCCCC
GGTCCCAGTGTATGCCGCCATCGGTTCCAGGATAGCAACCCCCTCGTCGTCTGAAGGTGA
GAGCCCAGCAGGGGAAAATCCGTCATCCTGACTAACCCATCCCATGGACGCCTCGGACTC
CGCCGTGTCCGTTGAACTGCGCACGCGGCCCGCTACCACTGCTACCGGTTTGGGCGTATG
GGCCCGTCTGGCCAGAGGCCTCGGGCGCAAGTGAGATAAAGGTTGAAAAAAGTCTGCAGG
GTACCCCTCTGGCTCGTCTTCCTCCTGAACATCGTCATTTTCTTCTTCATCTTCATCTTC
CTCATCCTCGTCATATTCAGATTCGCCGCTCGACTGATCCGGGGATATCTGTAGATCCAG
AGGGGTTGCTGGCGGCGATGGCGTGTCCTCGGCGAAGACGTCGTCTGGGGCAGACATATC
TATCACCGTGGGTCCAGCATAGCCGCGCGGCCTGCCAAATCCTGGAAGTGATGAAAGAGG
TGGAGGTGGGAATATGAACTTCACGGGGGGTCGTCTGCGAGGCGCTCCTTCAATTGGAAG
CATTCTCTCTTCATCGTGTGTGCTAGACGAGGTCCTCACAAACATCGCCATGGCCTTGTA
CGGGGTTGACCGCTAGGGGCGGAAATTTACAAAGCACACGAGTTATTGCCTTTACTGCTC
CAACAGGCCCCAGTCCACAGTCTCACGCCGGTGGCGAGTCAAATAGTCGTTGGCTAGGTT
AAAGTGATTACAGCCCTGGAACCGAGGCCATCGCGAGTGTCGGCCACCAAGAGAGGCCAG
CGGAGATGGATGCTGGGCCGTAAGCACCAGGTGTTTCTGTGCGTTTATGAGCGGAGTTCT
GTCAATGGCCTTGCGCCCCCACAGGAGAAAAACGCAATGTTCTAACTTTGAGGATATGCT
ACTGATGATGAAACTCGTGAACCAATCCCAGCCAAGTCCCTCGTGTGAGCCGGCCCTCCC
CTTCTCCACCGTCAAAACTGTGTTTAGTAGCAACACACCCTGGCGAGCCCAGCTGTCGAG
GCACCCGTGGGAAGGAGTACTGAAATTGGGGACGGAAGCCTCTAGCTCTCTAAAGATGCT
TCTCAAACTGGGTGGAACCTGACATTGCGGATCCACACTAAACGCCAGGCCAGTAGCTTG
GCCCTTGTGGTACGGGTCCTGGCCTAAGATCACCACTTTAATATCCTCTGGATCGCAGCA
GTGGGACCACCACATCAGCTTGTCCTGTGGGGGATACACTGTGGTGGTTAGCCTAAGTTC
CCGAATCTGTCTGAGCAGCGAGAGCAGTTTCTGTTTCAGAAATGATGAGAGGCTCAGAAA
GGAAATCCACTTAGGTGCCAGTAACAGATCCCGGTCGTCCACCCCCTGACTGATGGATAG
GGTGCCCCTAAAGACCGTCTGTTGCAACCATGCGTCCATGTTGAACTTATTTTCCCTTTT
GACCTGCGTGCGCTCTCCGGCTGCTGCTTTTAGCCCGAGTCTGACTTCCGCTAACAGAAC
CTGTCCGGTTCATGGCCTTTCCCACGCTTATTATAATTATGTTTACGTTGTGAATAGAGC
TATCTGCAGTGGTCGCGTTAAAACCTACAGTATAGGCCGTCAAACTTCGTTGTAAATACC
ACAACAACCTCAGGTTTTCCTGCGACGCCCAGGACCCCAATCTTCGAACGACCGCGACTA
AAAATGACCTCAGATTAAACCCATTCACGCATGTTTCCACGGTAATGTCGCCTGTTTTGC
TTCGCAGCTTGGCTATACAGACCCCGTTGCAGTGATTCGGATCGGCGAAGTGGATAGAGT
GGACCGCAAAGAACAACGGCAGGGTAGAGGCTGCCGATGCCTGAATTGCGCAACATGGTA
AGGCGACGTATGCGTGAGATGTGACCAATAGGGTGGTCCACAGGACGGCAAATAGCGCAA
AGATCCCCATGGGGCAAATCCGGGTTTCACCCTTGTGTTGCCTGGTTCGGTGCTCCCCAG
GGAGCCCCCTTCCGTAATATCTGTTTTATATAGTGAGGGTTCACGCATGCGCGAGTCCCG
ACTAATGAGGACAATTACTGAAATTGACCTTTTCGCGACACGGGGGTGAGGTCTATTTCC
CACGACATACTTCCGCGGAAAAATACCCACGCTCCTTAATTTCCGTGGGAAGACGATGGG
GGAAATGTGGCATTACCTGACACGGTTTCAATCATATTCATCGTCGGAGCTGTCACACGT
CTGGCTGAGATTTTCTAAAAAGTCATCCAATGAATCATCGGAATCATCAGCACACTCTAG
AACTACTCCATATGCCGGGGTGCGCGGGGGTCCCGAGTAGTGCACGTCGCCATCGGGAGA
CACAGATGATGGGTTTGAAATGTCCATACGGGCCGTGTGCACAAGGGTCACGTCCCCATC
CCCAACACAAGGACCTTTAGATACCCTCTCCCGGCATGTGCGCGTATCCGGGCAAGCAAG
CTGGTGTTCTGGATTCCAAACGTGCCCAGCGGTACCCAAAATCGCCAGGGCGTGTTTTAT
TATTTCCACAGGAACCGGTTTCTCTAATTGCATCACCAGGGTATCCAAAAGCCGGGCTTC
CACGTTGATCCGGCTTACCGACAGTTCTTTCCAGGGTTTCCTGGTGGGGCGCGGCAGCTG
ACTCAAAAAGGTCACTGCCTCTGCCCATGGGCGGGTGGGTGACAGTCCGCCATACTCTTC
CAGGACACTGGCCATGCATAACTCCAACCGTCTCACGTCCGAGGTAATGTGCTCTATGAA
GATGTGGTAGAGCCAGCAGACGTTCAAACACGATGAAATCAAGCTAAGCTCCCGCCGGAA
CTCCACATCCACAAAGGGGTATTGCTCCGGTGTCTGTATTAGGTCTGGAATAGAAAACTC
AGAAAAAGACACTGACCCACCAAGGAGAACCTGGCGTCTTGCAAAGTTGATGAGCCCCGC
AGAAAGAATGTGTCTCCCGTGGGACAAAGAGCTTGGGGGGGCAGAGATGGCGCTACAGTG
GGTGATTTCTTCTACCACGGTCATACATTGGTGGCACCCACAGGCCTGTTCCAGTATCAG
CATAAATCTATCTTTGCAGTCATCCCAGATCAAAGTCATGTCAGATGCTGTTGCCTGGCA
TTTTGCCCGCATGTACATTTCCTGTCCCACATATTTTAACATCTGTAATACTGGAAGTAG
ATTCAGTCTGGTGTTGAGCCCCCCCGGGGAAGCCAGCGTATGCTTCAGGACCACCAGGGA
CGCTAAGAACCCCGGGTGTCCGCGCTCCGGAAACAGACCTCTGAGAATACGCTCGGTCTT
GACGAAACCCGATGTGGTACCGAATGCCACAATCTGTGCCCTCCAGCTCTCACAATTTTC
ATCTCCAATACCCGGAATTGGGATACACACCTCCATGTTCAGTCACATGTACGCTAGGGT
CTCCCCACCCAACCCCCATAGGACCCAGCTACAGCTTATCCTCCACTAAATACCAGGCAG
CTACCGGCGACTCATTAAGCCCCGCCCAGAAACCAGTAGCTGGGTGGCAATGACACGTCC
CCTTTAAAAAGTCAACCTTACTCCGCAAGGGGTAGTCTGTTGTGAGAATACTGTCCAGGC
AGCCACAAAAATGGCGCAAGATGACAAGGTAAAGATCGACCTTTTTATTGTATACTGAAC
AATGCGTGTTTACAATGGTGTAGGTGGGAGCAGAGTTCGCCAAGCTCTACGTCCGAACAG
TCGGGTGTCAGGGCTCTTATTAAGTGTTCGGTGTACTTGACCAAAGCCGCGGAACCTAGG
TTGGGTCTGTACAGGTCGTACCAGGCAAAAAAGGATCGGGCGGTGCTTTTCAGGAGAGTT
AGGGACGTGCTGATTATGTGGACAAGCTTCTGCTCGTAAATGCACCGCTGGTACATCTGA
ACGACAGCTGTCCAAAAAAAACAAAGGTTCAGCTGCACGTTAAAATCTGTATCCTGAAAG
TCCTCGTAAATGACAGTTTCTACCAAGAAAAACTTTTTTACCACGCTGGCCATCCACTCA
AAGGAGGGAGCACACGTCCCGTTGTGCGTTGTTAGGATATCCCTAACTTCGGAGCGGAGA
CGGCCGGACGCTCCCACAAAATGGGAGAGGCACCACTCTGTGCAGTCCGCGGTCGGGGGT
TCTGATTCCAGGGGCGCCGTGTGGGGGTATTGGAGAGTCAAAACTCTGGGCAGTCCCTTA
ATGAGCTCTCTCTCAAAACCTATGCAGCCAGCGTCCACTAGTGGCAGCATGCCGTTAATA
ACACCCCTTATCTTGTCGTTGCCAAGTTTGTACAACTGCTGCAGGGAATAAGCCAAATTC
GCCCTAGCCGCGGGAACCAGGTACGGCTCGCTTTGTCGGTGCTGGACCAATATCTGAATG
GTCTTTGCAAGGTATAGGGTCTTCTCAACGTTTAGAGCGGGTACGTGGCAGTCTGGATTG
AGGGTGGCGACGGACAGGGTATCTAACTCCTGAAGTATCTGATCCCAGGACGGGTAATGA
TACCTAAACAGATGGTTGAACAGGTGATCTTTAAGGGGCCTTCTCGATGTCATTGTAAAA
ACTATGACACGCCACTCTCTCCTTAGGGTAAGAAGCTTCGGCGGTCCTGTGTGGAAAGCT
TCGTCGGCCTCTCGGACGAACTGAAGGCCCAACTCTACCAGTGTGTGCTCCTTATAAATG
ACGCATACGAAACAATCTACGATCCCAGTGACCTAAATAGAGTGGTGGAAGATGTGTGCA
TTCGGATTATGAAAGAATGTTCCAAGCTTGGTGCGCTATGTGGTCTGTTTACAGACATTA
ACATGTTTAACCTTTTCTGCTTTTTTCGTGCCTCTCGAATGAGGACCAAAGGCGCGGCCG
GGTACAACGTGCCATGCGCAGAGGCATCCCAAGGCATTATTCGGATCCTCACGGAGAGGA
TCTTATTCTGCACAGAAAAGGCATTTCTGACAGCCGCATGCAGCGGGGTGAGCCTGCCTC
CAGCCATATGTAAGCTACTACACGAAATATACACTGAAATGAAGGCCAAATGCCTGGGGG
CCTGGAGGCGACTCGTCTGCAATCGGAGGCCCATTATGATATTAACCTCTTCCCTACTGA
AGCTCTACAACACGTACGATACCGCCGGGCTGCTCTCTGAGCAGTCCAGGGCCCTCTGCC
TTTTGGTTTTCCAACCGGTCTACCTTCCGAGGATTATGGCGCCGCTGGAGATCATGACCA
AGGGTCAGCTCGCCCCTGAAAACTTTTACAGCATCACCGGTTCTGCTGAGAAACGCCGGC
CAATTACCACCGGCAAGGTCACTGGACTGTCCTATCCAGGAAGCGGTCTCATGCCAGAAT
CTTTAATTTTGCCAATCCTGGAGCCAGGACTGTTGCCGGCTTCCATGGTAGACCTCAGCG
ATGTGCTGGCAAAACCCGCCGTTATTCTGAGCGCCCCTGCCCTGAGCCAGTTTGTCATTA
GCAAACCCCATCCCAACATGCCGCACACCGTCAGCATCATCCCCTTTAACCCATCGGGTA
CAGACCCGGCGTTTATTAGTACGTGGCAGGCCGCGTCACAGAATATGGTGTACAACACAT
CCACCGCGCCCTTAAAACCGGCCACCGGTAGTTCACAGACGGTGTCAGTCAAGGCGGTTG
CTCAAGGGGCCGTGATTACTGCGACAACGGTGCCGCAGGCAATGCCAGCGCGGGGTACCG
AAGGGGAGTTGCCTGTAATGTCAGCGTCCACTCCTGCAAGAGATCAGGTCGCTGCATGTT
TTGTCGCAGAGAACACCGGAGATTCTCCCGACAACCCGAGCTCTTTCCTGACGTCATGTC
ACCCTTGCGATCCGAACACGGTTATAGTGGCCCAGCAATTTCAACCACCGCAATGCGTTA
CGTTGTTGCAGGTTACCTGTGCCCCCTCTTCGACACCACCCCCCGATTCAACAGTCCGGG
CCCCGGTGGTGCAGTTGCCAACAGTAGTCCCTCTGCCGGCCAGCGCGTTCCTCCCGGCGC
TCGCCCAACCAGAAGCCTCGGGCGAAGAGCTTCCGGGCGGTCATGACGGAGACCAAGGTG
TGCCGTGTAGAGATTCAACGGCGGCGGCTACGGCGGCAGAGGCGACAACACCCAAACGAA
AGCAGAGAAGCAAAGAGAGGAGCTCAAAGAAGCGTAAGGCTTTGACCGTGCCAGAAGCCG
ACACCACGCCATCGACCACGACACCTGGTACCTCTTTGGGATCAATTACCACCCCCCAGG
ATGTGCACGCCACGGATGTCGCCACGTCTGAGGGACCATCGGAGGCACAACCCCCGCTAC
TGTCGTTACCCCCGCCACTGGACGTAGATCAGAGTCTATTCGCCCTGTTAGACGAAGCGG
GCCCTGAAACATGGGATGTCGGGTCGCCTCTCTCCCCCACTGACGACGCGCTGTTGTCCA
GTATTCTGCAAGGACTGTACCAGCTGGACACGCCACCGCCTCTGCGGTCACCCTCCCCCG
CTTCCTTCGGCCCGGAGTCTCCGGCGGATATACCGTCACCTTCTGGTGGAGAGTATACGC
AACTGCAACCGGTCAGGGCGACCTCGGCGACGCCCGCTAACGAGGTACAGGAGTCCGGCA
CACTGTACCAGCTGCACCAATGGCGTAATTACTTCCGAGACTGAAGTGTTCGCAAGGGCG
TCTGTGCCTGCGTTAACTTCCCAGGCAGTTTATTTTTAACAGTTTGGTGCAAAGTGGAGT
TAACCTACAGATTCTACTTAAAATAGCTCATTTTCTCACGAATCTGGTTGATTGTGACTA
TTTGTGAAACAATAATGATTAAAGGGGGTGGTATTTCCTCCGTTGTCGACTATAACCTGG
CGTGTAAACGTGTAACCCTGCCAAATGCCCAGAATGAAGGACATACCTACTAAGAGTTCC
CCGGGAACGGACAATTCTGAGAAAGATGAAGCTGTCATTGAGGAAGATCTAAGCCTCAAC
GGGCAACCATTTTTTACGGACAATACTGACGGTGGGGAAAACGAAGTCTCTTGGACAAGC
TCGCTGTTGTCAACCTACGTAGGTTGCCAGCCCCCGGCCATACCGGTCTGTGAAACGGTC
ATTGACCTTACAGCGCCTTCCCAAAGTGGCGCGCCCGGTGACGAACATCTGCCATGCTCA
CTGAATGCAGAAACTAAATTCCACATCCCCGATCCTTCCTGGACGCTCTCTCACACACCA
CCAAGAGGACCACACATTTCGCAACAGCTTCCAACTCGCAGATCCAAGAGGCGACTACAT
AGAAAGTTTGAAGAGGAACGCTTATGCACTAAGGCCAAACAGGGCGCAGGTCGCCCCGTG
CCTGCGTCTGTAGTTAAGGTAGGGAACATCACCCCCCATTATGGGGAAGAACTGACAAGG
GGTGACGCCGTCCCAGCCGCCCCTATAACACCCCCCTCCCCGCGCGTTCAACGCCCAGCA
CAGCCCACACATGTCCTGTTTTCTCCTGTTTTTGTCTCTTTAAAGGCCGAAGTATGTGAT
CAGTCACATTCTCCCACGCGAAAGCAAGGCAGATACGGCCGCGTGTCATCGAAAGCATAC
ACAAGACAGCTGCAGCAGGTATAGACGGGAAACAGGTGTCTATCTTGGCCGGCTGGTTAC
TCAAATGGGAACAATGGCGCCACCTTGCTGTCTTTGTAGGCATTAGAAGAAAAGGATGCA
CAACTATGTTTCCTAGCGGCGAGATTGGAGGCACATAAGGAACAGATTATTTTCCTTCGC
GACATGCTGATGCGAATGTGCCAGCAGCCAGCGTCGCCAACGGACGCGCCACTCCCACCA
TGTTGAAGCTTGGTTGTGCCGTCGTCCGGGAGAACCATGCCAGACTTTGTGTGGTAAGAA
GGAATTGTTATCCGGCAGCAATATTAAAGGGACCGAAGTTAATCCCTTAATCCTCTGGGA
TTAATAACCATGAGTTCCACACAGATTCGCACAGAAATCCCTGTGGCGCTCCTAATCCTA
TGCCTTTGTCTGGTGGCGTGCCATGCCAATTGTCCCACGTATCGTTCGCATTTGGGATTC
TGGCAAGAGGGTTGGAGTGGACAGGTTTATCAGGACTGGCTAGGCAGGATGAACTGTTCC
TACGAGAATATGACGGCCCTAGAGGCCGTCTCCCTAAACGGGACCAGACTAGCAGCTGGA
TCTCCGTCGAGTGAGTATCCAAATGTCTCCGTATCTGTTGAAGATACGTCTGCCTCTGGG
TCTGGAGAAGATGCAATAGATGAATCGGGGTCGGGGGAGGAAGAGCGTCCCGTGACCTCC
CACGTGACTTTTATGACACAAAGCGTCCAGGCCACCACAGAACTGACCGATGCCTTAATA
TCAGCCTTTTCAGGTGTATTACACGTTTCAACTGTAATCCCTCGCAATTGGGTAAACCGT
CGGTGTGTAGGGATAAAGCGTAACCTTACGTTCTGTCTCATCTACAGGATCATATTCATC
TGGGGAACCATCCAGGACCACGCGAATTCGCGTATCACCGGTCGCAGAAAACGGCAGAAA
TAGTGGTGCTAGTAACCGTGTGCCATTTTCTGCCACCACTACAACGACTAGAGGAAGAGA
CGCGCACTACAATGCAGAAATACGGACCCATCTTTACATACTATGGGCTGTGGGTTTATT
GCTGGGACTTGTCCTTATACTTTACCTGTGCGTTCCACGATGCCGGCGTAAGAAACCCTA
CATAGTGTAACACAAAACCATAAAAGTAAATAAACGTGTTTATTGTTCACATGATAAAGA
GTGGTACTCTTTACTGGTTTGGGGGTTGGGTTGTGGCGTGGTGGCTGGTCCGCGGTTCAG
TCATCAACCCCCGCCCGTGTTGTCGAGGCTCCTCTTCGTCGCCTGTTATTGGCACCAGGA
GGCGGTTTAGCGGTGCCCCCGTCTGACATGCAGACGTCGATTCTAAGCGAAAGTCCCTTC
AGGGCATCGTCCACTTGCTTTTGTGTTACAACCTTGCTGAATATTGTCCTGACCCTGGCT
TCGATTTTCTTAGCGGCCGCCGCACTCAGTGCACCCACAGTAGCGGTAAGCTGCGCTTCC
TTCTCGGTGGCCGTCAGAGGCCGATCTCTCGGATCGGCAGTGGATCCCAGTGCTTTCCGA
AGCTCCCGATTCTCCACAGTCAATTGGCTTATCTTTGCGGTTAGGTCTTCCATCGTAAGG
TCCTTTTTGGGTCTGCCCCTGGGCGCGGCCATGTCAGGTACGCGTAGATGTACGTGTTGG
TGATGCTCACAACAAAAGCCCAAATCCCTCCTTTATACCCAGCTTTAAATACTTTATTGA
AAAACCATAGCTTTCGTCAGCGCTTGTGCGAGTAATCACATGCCAGTCTATGCATGGACC
ACCTCGTCCACAAACTTGAAAAAACAAAGATATACCAGATAGAAAAATGTGGCCACGACG
ACTAGTAACGCGTTAATCAAGGCCCAGACGCTAGAAAAGCTAGAAAGGGAGGGGCTAAAA
CTATCCGCGGAACAAGCAACGTCATAGAATCCTGGGGTAGTGACTGATGTGGGACCGGGC
GAAGGCCTGGCGCTGAGCCCAGCCGTACTGGGACTAGAACGCTCTGTAGATGATGCGACA
CCTGTCGAGTTGGCCGTAACCCAGCAGTGACCTAGTATCGAGGCCACAAATAAAGCCAGG
GCCACCGTGGACGCTGTCATTATGAACAACCGCCGAGGCTCCAATCCGTCTATCCAACGT
TCCGCGTTCGCCTCTTATATACACTCTGCAATGCAGTCCGACTCTGCCCCTCTACCCAGG
GTGGAATATGTGTTCGAAACAAGCAAATTTAGAATGACGTCGAGAGCAAATGAAGCCAGA
CTCAGACTGACAAATGAGTGTCCGATACTGGTGAGACCCCACGAGCCGTTCATCATGCCC
ACCGGAATACACTTCACGCGAACCCCTAGCTGCGCTTTCATCCTGACCGGAGAGACCGAC
AAGGATGTATTTTGCCACACGGGCCTAATCGACGGAGGCTACCGCGGGGAGATACAGGTT
ATTTTACTCAACAAGAGGAAGTACCCTGTGACGCTGTATCGCGGGGAGCTCAACATCTGC
CTGTCTGCTTTCAATTACGTGCTACCTCCGTTGAGGGACGTATCATTCTTAACCCCCCCT
ATGTATGCAAACGACGCCGGATTTGACGTGATGGTGATGCACTCTATGGTTATCCCTCCT
ACTACTGACCAACCGTTCATGATATACCTAGGAGTGGAGACCCCAGGCCCCCCTGAACCC
CACGTGGCTCTAGCATTGGGGCGATCCGGTCTAGCATCTAGGGGTATAGTTATAGACGTT
AGTGAGTGGGGACCGCGAGGATTGCAGCTGAAGTTTTATAACTACTCGGGGCAGCCGTGG
CTGGCGCAGCCCGGTAGCCGCATATGCCAGATTGTGTTTGTGGAACGCAGACACATCCTC
AAGGGCTTCAAAAAGTGCTTGCGCCATAGGAAGCTAGCTCCTGGCGTCCGTTTCCGGGAG
GCTCGAGTGCATTTTCGCGAGGATACAAATAGCGTCCGAAAACATACCCACGAAGACAAC
CCCGTCCACGAACCCAACGTAGCCACCGCTTCCGCTGACATTCGTGGAACCAAGGGGCTG
GGGTCGTCTGGGTTTTAGAGCCGCCGCCAAATGCGGCCAGTTTATTAGGGCGATTCGATC
CCGCAACCCACAGCATCCCCCAAATAAAAAAACGAGTGTACACAGCCAATGTTTTTATTA
TTGTTCGATTCATTACTGGTACCAGAGAATAAAGCCAACCTATGTCGAACCTATCGCGCT
TTCTGTCGTCTCTTCCAGGGTTGACGAAGGCCGGGGAGGGATTGACGAATGCATCGCGGA
AACGGACGGGTCTTCGGTGGGTGGCTTGGGTAAAGTTGCCTCCGGCTGGCGCGTAACGGC
AGGCGTGAGAGGCAATACAGAAGTGGGTTCCGACAAGGAGTGGCTGATCTCAGAGGCCCA
TATTACCGAGTCGTCTGACGCCATAGCAGTCGCCAGTTTTTCCATCTCCATGAGCGAAAC
GCATTCCCCGGCCCTTTTGTTTAAGAGGGACTGGAGCGCACTGTCGTCCACGGTAATCTC
GCCGACCGCCAAGGCCAGCATTGTGTTCCACACGACGTTCTGAATAGACTGCAGTTTTTT
CACCTGGGTTTTCACGGTCTCCTGGCAGCCCGCCGGAATTTTAGCCACGTCAAAACGCTT
CAGGTAGTCTGTGATCTTGTTTGACTGTACAGCCAGAAGGTAGGTCTGGTGCAGCGCCGT
CGTGCCAAGGTTCGACTGGACAACGTCACCCAGACACACTCCGGGGGGGAGGCCCAAATC
TATCTCTTGCCGCCAGCGCTCTGGACAGCCTTCCAGAGGGTCACCGAGGCGCTTGTAAGC
GTGGTTGCCGCGTCCAAAAAGGTTTATACCGCAACACGTCCAGGTGTACCATGGAGACGA
CATACCGCCGCGAGGCGCTGACAGTAAGGGTTATTTTTGTACGAGTGGCGACAGCGCCGA
GACGATCGCCGACGTCCTTACGGGGGCCCCAACGTCAGCGTCCTTCTTTTCTGTACTCCA
CGACCTTTTTTATTCCCAGATACTCGCCCCCAGGGTAACCCTAAAATTGTGCCTCCCCGC
ACGGCGTCCTGGCAACGGCACAAGGTGTTCGCCCGTGTTGGTCCTACGTACTGACGCATC
AGTGGCCTCGGGGTTCCTTGGCGGCCGGCCACTGGAGGCGTCCGACATTAAATATATGCT
GCTCAGCGACCAGACCGCGGGGTTGTTCAAGCCGCTGTTGGAGATAATCGGTGGCGCGCG
CGCACCACCAAATCAGGACGCGTGCACTTTCCAGAGCCAGGTGGCCTGGCTCAGAACGAA
ATTTGTTACCGCATTGAGAAAACTTTACAAGATGACTCCCTCACCCTACTGGATGCTGTC
TGCATTTGGCGCTCAGGAAGCCCAGTTCGTCCTGACCAGCTCATTCTATTTTTTTGAACA
CACTGTGGTCTGTACCACAGAGACAGTTTCTCACCTGTCTAGACTGTTTTCGCCTCAACA
GGGACAGACGCTGGTTTCCGTTACCAGCCACGAGGAGCTGGGGCAGCTATACGGCACTTC
CCCTTTCAGGCGGCGCGTCCCCGCGTTCGTCGCTTATGTAAAAGAGAAATTAGCGAGAGA
CAGTCTGGAGACGGAGGCCATCGACCGCACCATAGACCAGATCAGGGGCAAACTCATGCT
GTCTAACCAGGACCTGGTCCATTTCATATATATCTCCTTTTATCAGTGCCTCAACAAACG
GGCGTTCCTGCGCTACTCTAGACAGACGTCCTCTTCAAGTGCTCTAAGGGAGCTGGGGGA
AGACCCTCAATTGTGTGGCGCCCTACACGGGGAGTTTCGTGACCACGTCCAGTCCTACTA
CCACAAAAAAACCTACCTATCCACTTACATAGACATTCGGTACGTGGGTGGCGTATTACC
AGACGGCTATTTTGGCGGGAGTCTTGTAGGCGAGCGGTGCGTTTATTGGTGCGGGCAGTC
AAAGGACACGGCCAGCCTGTTGGCCACCATTAGCCAACAGGTGCCGCACCTGAGGTTGCA
AAACGAGTTCGCTGGCATGCTAGACGTGGCCGCACTGCGAGGTTCCGATGACGGTCAGTT
TAAAGAGGGCCTTTTCTCCCACAGTCAAGCCCTACCCCTGTACAGGTGCGAGTTTCTGGG
CAAGCAGTTTTTCACAATGCTTCAGGAAGACGGCCTAGAGCGATACTGGGAGCAAAGTGT
GATATTTCCAGGCGACCAGGACTGGGATATGTTATCTGACAAAGACCTCACCTACCGAAT
TTTTTACCATGACCTCAGCCTATCGCTGCCAACACTGAAGGAACAGCTCCTTGTTTCAAG
ACACGAATACTTCAACCCTCGCTTGCCAGTGTATAGATGGGTATTAGACTTTGACCTGCC
CGTCTGCCGCGACATTGACAGGACATTCGAGGAGGTGCACTCTCTCTGTTGTTCCCTGCG
TGAGGCCATACTCGACATCATTCAACTCCTTGGACCAGTGGATCCTCGAACACACCCAGT
ATATTTTTTCAAATCAGCCTGTCCACCGGACGAGTGGCGCGGCGAAGACGTCGCCAGCAC
CAGCTTCTGTCGGTGTCATGACAAACTGGGTATGCGTATTATCGTCCCGTTCCCAGAAGG
AGTATGCGTCGTTGGGTCGGAGCCCATGGTGGCACTCACTGGCATTCTAAACAGGACGAT
AAAGCTTGATCCGGAGCTGGTCCACAGATTCCCGTCAATACAAAAAAAGGGGGGCCCTTT
CGACTGTGGCATATACGGCCGAGGACGAAGCGTCCGGCTTCCCCACTGTTACAAGGTGGG
CTTAGTGGGGGAACTCTGCCGCCTACTGAAGATACTAGTCTGTCACCCCGCCCCCAACGG
CAAGGCGCAGTACGTGCGGCGCGCCTTTACGCTTCGCGAACTGCTCCATCACTCCCCGGG
CCACAGCGCCGGTCATGTCGGCCGAATCATCTATAGCATCATGGATCGCAATGAGAATTT
TTTAGAAAACAAGACCATTAGCTATCTGCCGGCCAAAATACCTCACATCTTTCAGCGGAT
AGAGACCCTATCCGGTCGTTCAATAGAGGACTGGCTACACTCGGCCGTTTGGGATAAAGC
ATACGACACTATATGTAAATTTTTCCCAGATGAAAAAGCACAACAGTTTTCTCACGTTGC
ATTTACGCAACAAGGGGAAAACATCATCCAGTTAAGACCCCGTCAGGGAAGACACTTCCT
CTGCATCAACCATAATCATAAAAACAAGTCAAAAACAGTCCGTGTATTCCTTACCCTTCA
TTCCATTAGGGTGAGCGAAGTCACGGTAACACTTATGAGTCAGTGTTTTGCCAGCAAGTG
TAACAATAATGTTCCCACGGCCCATTTTTCGTTTGTGGTACCAGTGGGACTGGCCAGTTA
ATCCCACTATATAACCTGGCTGCCAGGTTCCCAAAATAGCCCGCGGCATACGGCTCACTT
CCCCCCACATTCCCCCCCGTGCACAATATAAGAACCAAAGGACATGGTACAAGCAATGAT
AGACATGGACATTATGAAGGGCATCCTAGAGGGTAAGTCCTCGTCTACAACAGACTTTTC
CCATTTCTAACGTATCGTGCTATCTTCGTCGCCCGGCGGACCATCCCCCCACCCCTCATT
TATCGCGTTTGATATTACAGACTCTGTGTCCTCCTCTGAGTTTGACGAATCGAGGGACGA
CGAGACGGACGCACCGACACTGGAAGACGAGCAATTGTCCGAACCCGCCGAGCCTCCGGC
AGACGAGCGCATCCGTGGTACCCAGTCGGCCCAGGGAATCCCACCCCCCCTGGGCCGCAT
CCCAAAAAAATCTCAAGGTCGTTCTCAACTGCGCAGTGAGATCCAGTTTTGCTCCCCACT
GTCTCGACCCAGGTCCCCCTCACCAGTAAACAGGTACGGTAAAAAAATCAAGTTTGGAAC
CGCCGGTCAAAACACACGTCCTCCCCCTGAAAAGCGTCCTCGGCGCAGACCACGCGACCG
CCTACAATACGGCAGAACAACACGGGGCGGACAGTGTCGCGCTGCACCGAAGCGAGCGAC
CCGCCGTCCGCAGGTCAATTGCCAGCGGCAGGATGACGACGTCAGACAGGGTGTGTCTGA
CGCCGTAAAGAAACTCAGACTCCCTGCGAGCATGATAATTGACGGTGAGAGCCCCCGCTT
CGACGACTCGATCATCCCCCGCCACCATGGCGCATGTTTCAATGTCTTCATTCCCGCCCC
ACCATCCCACGTCCCGGAGGTGTTTACGGACAGGGATATCACCGCTCTCATAAGAGCAGG
GGGCAAAGACGACGAACTCATAAACAAAAAAATCAGCGCAAAAAAGATTGACCACCTCCA
CAGACAGATGCTGTCTTTTGTGACCAGCCGCCACAATCAAGCGTACTGGGTGAGTTGCCG
TCGAGAAACCGCAGCCGCCGGAGGCCTGCAAACGCTTGGGGCTTTCGTGGAGGAACAAAT
GACGTGGGCCCAGACGGTTGTGCGCCACGGGGGGTGGTTTGATGAGAAGGACATAGATAT
AATTTTGGACACCGCAATATTTGTCTGCAATGCGTTTGTTACCAGATTTAGATTACTTCA
TCTTTCCTGCGTTTTTGACAAGCAGAGCGAGCTAGCACTGATCAAACAGGTGGCATATTT
GGTAGCGATGGGAAACCGCTTAGTAGAGGCATGTAACCTTCTTGGCGAGGTCAAGCTTAA
CTTCAGGGGAGGGCTGCTCTTGGCCTTTGTCCTAACTATCCCAGGCATGCAGAGTCGCAG
AAGTATTTCTGCGCGCGGACAGGAGCTGTTTAGAACACTTCTGGAATACTACAGGCCAGG
GGATGTGATGGGGCTACTAAACGTGATAGTAATGGAACATCACAGCTTGTGCAGAAACAG
TGAATGTGCAGCGGCAACCCGGGCCGCAATGGGGTCGGCCAAATTTAACAAGGGTTTATT
CTTTTATCCACTTTCTTAAGGATTGCCAAACCCCATGGCAGAGTGTCTCCCGTATTCCAT
GTAACTCACGTAGCCTTTCTCTAATAAACAAGCTACCTGCAAACTATACACAAATGAAAT
GAGTCAGGCGTGGTCTCTTCTCTACCGTGAATCGCACCTTAAACACAACACCAGACCGCC
ACCAGGTGGCACCCAACATCCATTATGGAAAAACCCCGCGCCACCTTCCGCCACGTGGAG
CCAACAAACAAGACACACCCGCCAATGTTTTGGTCTCTTTATTGATATGATATACTCCCT
CCCATAACAATACGGTGTAGGCATTTTGTATTATTTATTGCATGGCATCCCATAACGGCT
TCGGCATTATTTCGAGTACGACGCAGGCGTCTGAGAAATTACTGCACCTCGCCGCAAAGT
CTCGCGGGGACGGGGCGTGGGGCTCTAACTTGCCAACCGCCACCGGTTTCCCCAGCCACA
GCTTCACCAAAGGACACGTCACGTGAGAGGGTGCTGGTAACGGTGAATTTGCCAACCCCA
CCAGAAATGTATTCGGGTTAAATATCCTCGTCGGTTTTCCCTGGGGCAGCAAGAGGGGGC
CGGAGTCAGGCGGAACGGTATTTCCAATAAAGTGCACGGGCCCGTTATGATAACATACGC
AAAATATGCCATTACAAGAGCTAGTCAGCAGAATGCCTTTTGCACATGCGTCCAGCGTAT
CGCATAGCTCCCGCTTGGCTATCTCGCAGGCCAGGTTTGGCACATTGGGTAGCCATACCT
GGCCCGGAGACCCCACTGCACAGTAATGAACTGCGGGGTCCCTACGCAAGGCCGATGAGA
TTCGACAGCCCGACTGGCTTGTCGTCAGTAACTCATGAACCTGTTCGCCATTATAATACA
TCCTGATAAACAACCGACCCCAGTCAATGACGGCCTCCTGACCCTCCGGCGTTGTAAAAG
ATGGCACGGGCGTTACAATCTCGCCTGGCAAGCACTGCCCCGGGGAAAAAAATCCCTCTT
GCAAGAGACGTGCCATATTGTTAAAATCGTGGACGGCTCCGGCCACGACTCCACATTCCA
CGCATTGTTCTTCCTCCGGTTTACGTACTCTAAAGACCAGAAAATGGTGTCCATCCTGAG
AAATGCCTTTGCCAATCTCTTGTAAACCCCGCGTCCTGCGTAGCGCGGCAAGCATTCGCC
TGCGCCCCCTGGTGCCTTTAAACGAGGCGTCCACGGGCATGTTACCCCTTTCGCGGATAT
ACACAACACCCAATTCCCCGTCTCTGCGCCATTCAAAACAGGGGTCCGCGAGGGGCGTAA
CTGGTATACGGAAGCGGGTGCGCTCTTCGTCTTCCCACTCTACTCCGGGAAATTTTCCAC
TGTTGACTTGACATACTATCCAATCCTTGATTGACGCTTTCCCCTCACTGGCACCGGTAG
ATATTCTTAGTTGTCGTGTCCGGCTCCACTCCGTTATCGCAGCCACCACAGCCTGCCGTG
TAATATCGCCTGCGGCTGCAGAACCCCCGGTCCCGGAGGGTCCTTCTCCCGGTGACTCCG
ACCTGGATGGTTCATCGCAAGGAGCCCCGGAGCCAGATGTTCCCGGTGACCCTTGTGACA
AACAAGGTTTTTTGGGTATCGCCCCAGGCGCCCCAAAAGGGTTCGGTCTTTGGCCTGGGT
CCATTGTCCCGCAACCAGACTAGCTCGCGCCGCAATGTCCAGTGGTAAGCACAGCTATGC
CGGGGAGCCACCGGCCATCAGATATAGAGAGGCGACAGGCTCTCTATATATCACGGCTAG
GTGGCTGACATATTAGTGGGCCTAGCCGCAGAATTGCCTGGGTAGTCAAAAACCAGCGTT
TCTCAAATTAACCGAAACTACATTTTTCTATTTTAAGTACGGGATACAAAGCAGGGTCTG
AGGCAATCTGCCGCCCTCCACCCCCACCCACCATACCCAAAAAAGATATGTCAGAAAGAG
CACTCTACCTATTAACTCGTGGAGAAACATCATACAAAATCTGTACATTATTTTTAATAC
TTTAATTTGTGCAGGTTTCTTCACCCCACACCTGCTTTTTGTCTGGTACAAAAAACCACT
GCAGGGTCCCGCCTATAGCCAACTCCTAAGCGGGTTTTTTGCTAAAGCACTTTTTTAGAC
TGTCCCAGAAACCACATAGCTTCCTTTTCACTCATTTGAAAAACAGCCCCGCCCAACTGC
CTGGAGAATTTTCCACCCCCTCTACCATTTCGCGCCTTTACCGCTGGTGCGAAATCTAGC
CATCCTATCACCGCGGATCCGCTGGACCAATATACCACGCCCACTTTTCGTAATCAGCAA
CCCTCTACGCCTACACCCCTATGACTGAATATAACCCCCAACAAGGCTATGAAATCATGA
ATGGTAACTGTCTGGACACCAATCTTCCGCGGGGTGGCGGCAGTGCGACGCAAGTATCCA
CAATAAATGGTGCAATAATTGGCGAAATGTCGTGTCTGGTTTATTTGGACTACAAGATTA
CATCCGGTTTTATAATTCACATATATGATCAATGTAGACTATCCCAAATGGAGCCTATAA
AAATTTTAACAGTCAAGGGTACATTTTGGAAATTTTCTGTAGATGCCGGGGATGCGCCGA
AAAATACCGTCCCGCACGTCACTGGGTTGACGCTCAGCGGTGTCTGTGGGATTGCGGCTG
TGGTTGCCAGGTATCGCGCGGTGTTGAACAGCTGCTGCGGAACTCTGGGGCTAAAGCTTC
GGAGGATGCGTTCATAGCGGGAATTTGGATTACCAAACCACCAGCCTTCCACTTGAGTGG
CGTTTCTGGAGTATATTCCAGACATCGAGCAAAATATTGGGAATCCGTGGCCAAGGCCTT
CAAAAACTCGGTTCAAAATCTCCATTTGCTCGGGTGAGGGGACTGTAAGACGCGGTATGC
GAAGCAGTTCTGGTACGAAACTCTGACATAGGTGCCCCAACGTATCCCCAACAGGCCAGC
TACATAACATTGCCTCGCCCGCGTCACCTTCGCGTCTCAGAGTTCCACGAAGGTTCCCAT
ACACAAAGATTTCCACAACAAAAGACACCCGCTGACTATCAGGGGGATCAAAAAACATCT
TTGAAGGTGGCTTTTCGGGACCGGAGTGGCTAACGGGCGTACGCCGCCCGTGCGGGGACC
TGGACCTCGGGCGCCGCCTATCCGTGGCCTGTCTGGTTGAGGAGCTCGGTTCCTCCTGCA
GCTCAGACAAAATGTTACCCAACCCTTCTTCCCACGTACATATATCCTCTCCTTGAAGGT
TCGAGAGCGTAAGAGGGAGACCCAAAGGCGGCGGCACTAAAGATTGTTCTGGTCCATAAC
CCCCCACTGCATATCTATCTCCAGCATATGTACTAACAAGTGGAACTCTGGGCCTTTCGC
CACTACCCGGGCACACACACTCCCGCCGCTCCAGCTCTGTCGGTAAATGCGAAACCTCGG
GGTTCACAGCGGGCTCCGGTGCAGAATAAAGCACCGTAGGTTGGAAAACGCGCGGCCCAC
TGACAGGTAGGGGCGTGGATGCTACAGTGGTAGATGGGGTATCGGAATCCCCAGTGAGGT
CAATAATCTCCACTTCGAGGGCACCAGAACTAGTTGTCACGCGTCTGTATCCAGTCGCCA
TGTTGTCCCCCTGGCAGACGTACGGTATTCCAGACGAGGATGGCTCCTGTCGCTCTGCCA
CCTCTGGGGTGGGTGGTGCGCCGGCGGAGGGCGTGGCCGACGCGCCACCCTGCGTGTGGG
AAAGACCCTGGTTTGGAGCGCCTCCACTAGACCACGGAATCCAAAGCGGTGTGCGAACTT
CCGGCACCACGGCGTGACCAACTGGTGGGTGCCAAACAGGCGCGCGTATGGGTCGCGTAG
CTGGCGGTTCTGCCAATGGACTCCAATTGTAACATGATGGTTTCGCATACCCGGGCGCGG
GGGCGCTGGGCGGTTGAGGTTCGAAGGGATACACCCGCTCACTCGCAGCACCCTGAGGAG
CCCGGCCTTCTGTAGATTCCCCGCAGGCGCCTTCGGCACCGGTTTCCCGGCGGGGAAGCC
ACGCGCTAGCACATTGGCCGCTTTGGGGGAGCAATCCCTGTGGCGCCAGAGGTGCACCCT
GGCTGAACTCACCGACAAATGTTCCCGCTTGGGCGTGCGGCGGAATCCAACTGGGGGCAG
CAGGATTCAGCTGGCTGCTAGGAATCCCCGTATATGTCCAACGGGGGGAAAGGGGATCAA
ATTGGCCCGTGGTTGGCGGATGCACTTTCTCCGGGAGACCAGACGCGCCCTGAGGCCACC
ATCCCGTGACAGGAAGATCTCCCCATGGAAAACACGCAGGTATCCACGGGGACGTAGATG
GCAGCCTAGACCCATCGCGCATGGGAGGGGCTAGTTGCCCCGTATCCCCCGGCGTCTGTG
CGACGCCGGAGAC
>contig_2 (28621nt)
CCCGGCAACAACCTGTTGCCATGTATGGCGATTTGTATCAGTCACAAGCACACAACCCCT
GCTAGTATTAATGGTGTTTAAAACGTTCTACACGTACGGCGGACCGCATCCGTCGCAAGC
ACGCGCATATAACCCCCAAATGCACAATGATGAGAAGCACAGCCACGCGTCAAAAAACTT
TAAAAACATCGTTATCCAATATCATTAAAAACCACACCGAAATTTACACAGGTAGCACGT
CACCGTGTTAGTGTCACCCACTGTACACAAGGCGTGTCGTATATGTAGTATAGGTATTTG
ATGAGGCGGAAGCATATCCCGCTTCCAGCGAACGGAAATAAGAATCATCCGTTCCAGCAT
TTATTCAAAGGGGGCACAGAGGATTCACATTGTTTAGAGAGAGTTTTTCTTAGTCACCAT
TCCATACTTGGGCAGTATTGGCCTACGATTTGGGCGACGTTTCAGGCTGGTCTATTCTCC
GTCCACTTTTCCCCGGCTATTCTGTCCCAGCATAGGCTCTTGAAATAAACAATGTTTACC
GAGTAAAAGGTTCCACTCACCCTCATTTGTCGTTGCACCCATCCCCCCTTTGCTTAATCA
CCCGAAAACTAGAGGACACGGATGGAAAACATATCGCACGCGGGTTGTTTGAAAGTCAAC
AGCTACTTGTTTTTAATGAGGACAGATTTGGGCACAGGCCAGAGGGTAAAGCCCTACGTG
TGCGCGGGGGGGGGGGGTGTATACGCTGCGAAAACCTGCACGGTGCATAACACCCAGGGC
GTCACGTCACATATCTCTGTGCACCCAAGTGGTTGTTCAACCGTTGTTTTTTGGATGATT
TTTCCGCACCGGCTTTTTTGTGGGCGCGCATAGGTCGGTACGCGCTGTCCCCCTAAGTCC
CGCACGGTCGTTCGGGCCCCCGTCCGGCTCGTCTCCGGATGAACCGTCACGTTCTTTGTC
TCCAGAGGCGACGTCTCCTTCAGATGACTCGTCCGTGGGCTCCTCGTCCGTCCCGCCCGC
GGGTCCGACAAGGACCGTCAATTCGATGTTATCTTCGTTCGCGGTTGGCCGGCGCGGCCG
TCGGTATGGCAGTACGGTCACCCGGGTGTTATTTGCCGCGTATAATGCCCTCACAGTGCC
ACTTACGCGGCATATGCCGCCAAATGCAAACACAATAAATATTTGGTAAAACCCAAAGAA
GCAGAGAAAACCGAGCACGGCCCCGGGGGAGAATGTTCCCGCAGGAGCAGTTAGGATGAC
CAGGAGCGTCCAGGTGCACAACGCCACGCCGACAAGCCCAGCCACCACCACAGACATCAG
CAGAAACAGTTCAAAAATTTCTTGGCGCTCCATCTCCGGCCACAGGTTAAGGCGACTACG
CCACTGCGTGCGCGTGCGGTATATAACGCGACACATTTGACAGGCCGTGTTTCGAGACAC
TGTTAGCCAAGTGCTTAAACACTGCGGGTGGACGACATCCAGCTCTCCGGTACAGGCGCA
GGGGTGTATGCCCTCGTTCCCCACCTCTTCCCTACATATCCAGCAGATGGGTCCCTCTAC
ACCCTCTTCTACGTCCTTGGACGCCATCTCTGCAGCTGGGGTGGAAGTCTGAAAAAGGGA
AAGGGGAGGTGAGCAGAGTGCCCAGTTAGTCTCCGACCCGCCGTCCGCCCTACTGTCGCT
ATCCCGCCTTGACAGATGTCTAACGTATTCACGGACGCCACATGTGTGTCTATTTTCCTA
CATCCAGGCTTTCCCTGGAAAACTGTCACAACCCACCCTGCTTTAGCTCTACATCTGTAT
TTTTGTTTACGCACAGGATCAACGCTTCGTGCCCGTCCACCCCCGCGCTCTCCGCCTGTG
TTTGGAGGTTTTATGAGTGGTTAGTTCTAGGCAGCTCCGGACAAGTTGTCCAAAACACGG
CGCGCCCCGCCCTTCCTTCCCTCCGGATCCGCCCACACCGGACCTATGAAATAAGGGACA
CGCGTCATCACTAGTTATGAGAGAAAAACCACAACAGCTTTATTGGAAAACACCTGAGTG
GATCCCCCACCCCCCGCGTACGACAGGCGTTTCTGTGGTGCGCTTCTGGGAAAAACGTTT
TTCCCCCATTTCTTCCTCGACAGGTCTTCTAAGGTAGATAAATCCCCCCCCTTTGCGCGT
CTCCTAGAATGGCCTAGGCGCACGATGGCGTTGTCGCCTCGAGCAGTTGGGCCGCAGTGA
TATCTTCAACTTTCGACCGTCTAAGCTATGGCAGGCAGCCGCTGCATCAGCTGCCTAACC
CAGTTTTTGGAAGGGTCTGCGCAGATCTGACGCCCTCGCTTGGTCAGCAAAATAACTCCG
GGTTTTGGGCACGCTGGGGACGTGGGATACCACTCTTTTAGAATTTGGACGGGCGGTGGG
TGCTGCTGGAACCCGTAGCAGCAGCTATTAGGCGTGTACGACACGAGTGACCCCGCGCTT
TCTGTGGGCGTCAGGTAAAACGTGGCAAGCAGTACGCTAACGCAGCATAAAACGTGGACG
GGGGCCATCTGGAGGTGCCAAGTTCGCAACAGTCTAAAGAAAACCGTAAAGGCTATTTGG
GGTTTCTGTTCTGTCAGATGTAACGCCGAGTTCCTTATATGCTTACCTGATTCTGGTCTC
ACCTGTTTATTTATAGTGGCGTATGCTAACCGCCAGCTTACATGCGGGATAAGTTGGCCT
AACTCACCAAAAACGGGTTGCAGACAAAAGTGATTGTTGGGGCGCTTACTTAGAAGGTGT
GAGGGTTTCTAAGAAACCCCGCCAACGCCCGGAAACCGCATGCGTTCCAGTCGGTGCGGC
CTGCGCCGGCGTCGCTGTGGCGCCTTTGTGGGCTTTGAGTTCTGTCATTAAGCCAGGTTT
CCATTGCCACCCGGGCGAAAACAAGCCGGGTAGTTTCAGGGGTCATCTGGCGATCAGTGT
ACCATATTCCCACGACCCATCAACACCGCTGCTTGAGGCGTGTCTCTGTATGTGTCACCG
GAGACTGCATGTATCGTGCATATCTGTATTGTGCGCTTGCGCGGAGACAACATACCGACG
ACCAAGTCAGGGGTCACCTCCAGTGCACGCCGCTAGGTGGGACCGTGGGCGAGCCGAAAT
AATTATATATTTTTTTGGCACGGTTGTGAGCAACGCCATCGTGAGTTGGTTAATACCCTC
TAAACGCATAGTCTTTTTTTATTTGTCAACCAACCAGTCAATCACCTGTCATCGCCGCTC
AGAAGCACACGTCTTCGGCCAATGCCGTGTTGGCGGGTTTGACCACGGTTACTGATAGGT
AGACGAGTCCGACAATCACACACGTCCGCCAGCGATTTGCAGCGCAGCTAAAATCGCGTG
GCCGGGTTGGTAGAAGCAAATTATCCAATGGTCGTGTTTGGGTTTGTTTTGGGGTTATCT
ACATATTATATTCCTTATCCCGACTGGTTGCGGAAGTATTCGCAGCTTGGCTACTCTGCT
CGATTACCCCGTGAATAACTGGGCGGGGGGTGACCCAACATAGTGATTCGGTAGATTTGG
GGGACTGGATGAACATTAATGAAAGTTTATTAATGTTCATCCGTATTGTGTATATGTAAT
TTGGTTTCCATATTTGGTAGGAGTATGGAGTTTTCTTATGGATTATTAAGGGTCAGCTTG
AAGGATGATGTTAATGACATAAAGGGGCGTGGCTTCCAAAAATGGGTGGCTAACCTGTCC
AAAATATGGGAACACTGGAGATAAAAGGGGCCAGCTTGAGTCAGTTTAGCACTGGGACTG
CCCAGTCACCTTGGCTGCCGCTTCACCTATGGATTTTGTGCTCGCTGCTTGCCTTCTTGC
CGCTTCTGGTTTTCATTGGTGCCGCCGATTGTGGGTTGATTGCGTCGCTTTTGGCAATAT
ACCCATCCTGGCTTTCGGCTAGGTTCTCCGTCCTACTTTTCCCACATTGGCCTGAGAGCT
GTAGTACAAAAAACACCGCGCGGTCTGGAGCTCTCCATAAGCCCGCAGAACAAAAGCTGC
GATTTGCCCAAAAACCTTGCCATGGCAACTATACAGTCACCCCTTGCGGGTTATTGCATT
GGATTCAATCTCCAGGCCAGTTGTAGCCCCCTTTTATGATATGCGAGGATACTTAACGTG
TCTGAATGTGGAATATAATGTGAAAGGAAAGCAGCGCCCACTGGTGTATCAGAACAGTGG
TGCACTACCTATCTGCTCATTCGTTGTTTCGGTTCTGTGTTTGTCTGATTCTTAGATAGT
GTTGAGGTAATTCTAGAAAGCGGATTGAGTGTAAATCGGGCCACTTTGCCCTAAATGTGA
CAATCTGGATGTGTATCTTATTGGTGCGTTGTGAAGCATTTTAAAATGCGTTTTAGATTG
TATCAGGCTAGTGCTGTAATGGTGTGTTTATTTTTCCAGTGTAAGCAAGTCGATTTGAAT
GACATAGGCGACAAAGTGAGGTGGCATTTGTCAGAAGTTTCAAAGTCGTGTAAGAACATT
GGACTAAAGTGGTGTGCGGCAGCTGGGAGCGCTCTTTCAATGTTAATGTTTTAATGTGTA
TGTTGTGTTGGAAGTTCCAGGCTAATATTTGATGTTTTGCTAGGTTGACTAACGATGTTT
TCTTGTAGGTGAAAGCGTTGTGTAACAATGATAACGGTGTTTTGGCTGGGTTTTTCCTTG
TTCGCACCGGACACCTCCAGTGACCAGACGGCAAGGTTTTTATCCCAGTGTATATTGGAA
AAACATGTTATACTTTTGACAATTTAACGTGCCTAGAGCTCAAATTAAACTAATACCATA
ACGTAATGCAACTTACAACATAAATAAAGGTCAATGTTTAATCCATATTTCCTGACTTGT
GTCTTGACTTGCGGGGGTGTGGGATGGGGGTGTGGGATGGGGGTAAATGACAATGGGGGT
AAATGACAATGGGGCGCTTGGTGACACATTTGCCCCACCGTCGCCTGCCCGGAACCAGCT
TGGTGATGTGCTGTCTGGCTCTCAGGTGCACTTTATGCAAAGCAGTTGAGGCGCATTAGA
TATATAAAACTTGGGTACACACCCTTGGTGCTGTGCGCGTGCTATGTGCCCTGGTGACCG
TCCACAATGGACGAGGACGTTTTGCCTGGAGAGGTGTTGGCCATTGAAGGGATATTCATG
GCCTGTGGATTAAACGAACCTGAGTACCTGTACCATCCTTTGCTCAGCCCTATTAAGCTA
TACATCACAGGCTTAATGCGAGACAAGGAGTCTTTATTCGAGGCCATGTTGGCTAATGTG
AGATTTCACAGCACCACCGGTATAAACCAGCTTGGGTTGAGCATGCTGCAGGTTAGCGGC
GATGGAAACATGAACTGGGGGCGAGCCCTGGCTATACTGACCTTTGGCAGTTTTGTGGCC
CAGAAGTTATCCAACGAACCTCACCTGCGAGACTTTGCTTTGGCCGTTTTACCTGTATAT
GCGTATGAAGCAATCGGACCCCAGTGGTTTCGCGCTCGCGGAGGCTGGCGAGGCCTGAAG
GCGTATTGTACACAGGTGCTTACCAGAAGAAGGGGACGGAGAATGACAGCGCTATTGGGA
AGCATTGCATTATTGGCCACTATATTGGCAGCGGTCGCGATGAGCAGGAGATAACGCGTA
ATTCGAGGTCCCCGGAAGAGTAGAGGGTTGCATGTTATACAAACAACATAAACATTAAAT
GAACATTGTTCAAAACGTATGTTTATTTTTTTTCAAACAGGGGAGTAGGGTAGGAAGGGT
ACGTCTAATACGTAACTGTTCGCTACTGCTTGTTCAGGAGCTCCTCGCAGAACATCTTGC
GAATTTTAGATTTTGGACTAGAGCGACTGCTGGCTTCAACGCGGTTCGATGTAGGGTTCG
GCGTAGGAGCGTCTTTCTCCACCGCCGCGCATGGTGTATGCGTGGTCTCCGGTGCCTGTT
GTTGGATGCTCTGCGTGCTGGAGGCGGGGGTGGGTTCAGCGGGTGGTGCGCCAACTACCG
CGAGTCCTGTAGAGACTGGCGGGTGGCTCACATGTGGCTGAGCAAAAAGGATGGGCGCCG
CTTGCTGGAACTGACCGTGTGGCGCCTGCACGTAAATGGGTGGGTGTACGTAGGTTCCTC
CGTGCTCCTTCATTGTCGGGAATTGACACGGGGCCGCTGAATTGGCGTGGGGCCTGTAGT
GTGGATCTACTGCGGCTGCTGCTGCAGAGGAGGACGGCGGTGGCCCTGCGTGCCAACCGT
TCAGTTTCATCTCTTTGAGTTCAGACTGTATTTCCGCTATGTTCTTTGACATGGACAAGA
TATCCTTGTGATACGCCGGCTCCTCTCCTGGAAAGAGGTGTCCTTCGTCGTCCTCTGCGC
CGCGCTTGCGCTTCCCCGTCCTATATCCAGGCAGCTGTGGCGAGTAATACCATGGATCGT
ATGGGTTCTTGTAAGCGTAGCCGTATGGTGGCGCTGGGTTTGAAACATACGAAGGTAGGT
GATGGTCGGTGGGGAACATCTGGCCCCCACACCCCATTAGGCCTGGCCCTGAAAGTGTAT
GTGACATTTTTGCCGCTGTGGTCTTCATTCCATCGATGCTGCTTTGTAGCATGCTCAGGA
AGGCGGATTTGGGGATGGATATGATATCCTCTTGACCAGAGCTGTTCATGGCTGGTCTGG
GTGGTGTGACGGCTTGGATGCCGACCGGGAATTGGCTGGCCTTTAAATACGCCGGGCTCA
ATATGCTGGCCACACCTCTGTCAGTTTTCAATAGGTCGAGGCGGTCCCGTATGAAGCTGG
CATCTATAGCTTTTGCCATTAAGGTCTCCAGGGGACTGACGAAATTTGGTGTGGAAAGGT
CCTCCAGCCTGCAGCTACTTACGTGCTGGAGGATGTGGGCGCGCTCCGACTTAGATACTG
ATGAGAATCTGGAAACCACCCACTCGGCGTCGTGTCCGTACACGGCCACTGTGCCGCGTC
GGCGCCCCAGGGCGCATAGTGATACGTGTTGAAACACGGGACCGCTGGGAGTCTGGGATA
ACTCGCGGGGATGTATAGACGATAAAGACAGCCCCGGGAGCCACGTGTGGAGTATCTCCA
ACAGTGGTTCCTTAGGGAGATTTTTCACGGGGGCTCTGGCCACGTGGGAGGTGTCCGCCA
GCCTGGATGCCAGCTCTAGGAAGGCTGGCGACGTGATGGCTCCGGTGCAGAAAATACCGT
GGGACACTTGAAATAGACCCAGTGTCCAGCCCACTTCTGTCTCTGGTAGGTGTTCGATTG
TTATTGGAAGGGGTTCTGTGACTGGGAGATAATCCGTCACCTGATCCGGATCGAGATAGA
GCTCTTGCTCCAGCTTGGGGCAGGACACAACATCTACAAACCCTCCGACGTACAGGCCCT
GTGCCATGCTCGGAAAATACGTGTGTGAGACCGAGCCGCTGAGCCCGGGGCTTAGGAGGC
TCATGTGGCGCTTTTTGCAAAATAAGAATTTAAATACATTCCACGCCCAAGAGCTGCGTT
TTATTCATTTGGTTCTCTGCAGGATGTACAATTTCGGTCTAAATGTGTACCTGTTAAGGG
AGGCTACTGCCAATGCCGGGACCTACGACGAGGTGGTCCTGGGACGCAAGGTTCCTGCGG
AGGTGTGGAAGCTCGTGTACGATGGGCTCGAGGAGATGGGCGTGTCAAGTGAGATGCTGC
TGTGTGAGGCATACCGGGACAGCCTCTGGATGCACTTGAACGATAAGGTGGGGCTCTTGA
GGGGCCTGGCGAATTATCTGTTTCACCGGCTAGGGGTCACCCACGACGTTCGCATCGCCC
CGGAAAACCTGGTGGACGGAAACTTTTTGTTTAATCTGGGAAGTGTGCTCCCCTGCAGGC
TGCTCCTTGCGGCGGGCTACTGCCTCGCCTTTTGGGGCAGCGATGAACACGAACGCTGGG
TGCGCTTCTTCGCCCAGAAGCTTTTCATTTGCTACCTGATAGTCTCCGGGCGTCTTATGC
CACAGAGGTCTCTGCTAGTTTGGGCCAGCGAAACGGGCTATCCCGGTCCGGTGGAGGCAG
TCTGTCGCGACATCCGCTCCATGTACGGCATACGAACGTATGCGGTCTCGGGTTATCTTC
CGGCTCCGTCCGAAGCGCAGCTGGCCTACCTTGGTGCGTTTAACAACAACGCGGTTTAAA
CGACCGCGAGGACCACCGGCAGGCAGCCAAGAACCATAAAGTACGCTCTATCGTAGTCAT
CGCCGCCGCCAAACTGGGACTTGATAATCTCCTGGAGAAGGGTGGGTGGGGATTGGTGTG
AAAGCAGGACGTCCAGGCCCTCTTCTGTTGCCAGGCGGAGGGCTGTTCTCGCCTGGAGCA
GCGCCAGTGGATCTCGGAATGTAAGCTGCTGGTTCAGGATTTCGAATATCTCATTAAACC
TACTGCCTGTCAGATTTACAAATGGTCCGGGTTGTTTGTGGGACACGGTCGATCGCGCCT
CGAGGGCGGCCAGTATTATGCCAGGGAAGATGAAGGACACGGGGGCGTTTGGATTAGCCT
GCAGTGTGGGGATTATGTAGTGCTCCGATATGAACGAAAATAGCTGGCCCCTTTTCAGCA
TGGGGGCGTTTGGATCCGGTAGGGCACCGGGCTGAAATTTGGGTCCCAGCAGGGATACCA
GGTTCAAGCGGCGGTTTGGGTGCCCTCGCGCGACTTGCCCAAACTCCAGCAATCCATACG
CGAGGATAAACACCTCCAGCGCAACAATCCCCGCTCGCAGGTTCCACTGGTATGCGGAAA
ATGGTGGTATATCGGACCCAAACATGGCGCTCGTAATGGCGAATACCAAGTCCATGGCGG
GCGCTGTCCCTGGCGCGCCCGTACCCTTGTTGTGGGGAAATAATCCAGCCTTAGCCATCA
TTGCGTGAAGCTTGTGGCGCTGGAAGAAGGCTGTCGGATAGCGGCTCTCCTTATTGAGAG
GCGCCAGCGAGGCGCGCTCCTGGGGGTTTGAGTATGTGAAGCTGAAGTCCCCAGGACCGC
TTTCCTGTTTTAGCTGAGTGATTAGCAGGTCTAGCTTTTGAGGCAGGTCTGCTAACAGGT
CATCGGGAGTAGCGGGCAGTTGCCTGGATGTCTTTTGACAAAAGTACGCGTTGACGAGGC
AAAGCGCGGCCTGGGTGTCCGTGAGATGCCTGGCGTCGGCGAAAAAGTCAGCGGTGGTCG
AGGCGACCGTCGTCAGGGTGTGAGAGATGAGTTTGAGCGATGTGGAATTCTGAAAGTTAA
CAGTCCCCTTTAGTTCTTTAGGGAAGACGCGCCGCTGCATGGCGTTGTCCGTGAGGCTGA
TGAACCACGGCCCAAAGGATGGCAACCACTGATTCTGGTTCATGTACAGGGTGGGCATGA
GCTCGCCGCGCAGGTCCCTGTCAACGGAGAAGTGAGGGTCCCCGGGGACGATCGCCACGG
TGAAGTTACGGTGGCTGGCCTGCGGGGGGGATGTCACTAAGGGAGGCTCATGGGAACGGC
TTTGGGGCATGTCTATGTTGTCAGACCATGTCATGTTGCCTATCATCTGTTTCACCGCGT
CGATATCTGCGTTAATGACGCGGACGCGTGAGTCATGGACCTGAACAAGCCGGTCCAGCT
CTAGGGAAAGCAGGTGTGCCTTTGTCTTTCGTTCTCGATTTCGCACGAGTTGGCTGCGCA
GTCCAAGGGCGACCCTTCTTGTTTCTTCCATGGTGGGCTTGTGAATAAACAGCACGTTTT
CCGGGTGTGGGGCCCAGAATCTTCCCGCCTCTGTCCATCTTCGGTTTTTTGGGTACCTTA
GATAGGACCTTTCTGATGTCAGCATTTTCTCTAGCAGTGAGAAAGGCGCACAATTTTCCT
TCGGTGGTGTGCACCGGCGTGGGAAACGCCCCGGGTGATTCAGAGTATACTGTCTTTAGT
GTTTTCTGATTCTTAAATATCAGCAGGGGCGTGATAGTCCACGCCTCGGTACCCGGAGGG
GCCGAGTGAGCGATGTAATGGATCGAGTCGGAGAGTTGGCACAGGCCTTGAGCTCGCTGT
GACGTTCTCACGGTGTTGGTTGGGATCAGCTGGTGACTCAGACAAGTCTTGAGCTCTACA
ACGTAACATACGGGCTGATGCCCACCCGATACCAGAATTACGCAGTCGGCAATTCTGTGC
CCTAGAGTCACCTCAAAGAATAATCTGTGGTGTCCAAGGGGAGGGTTCTGGGGCCGGCTA
CTTAGAAACCGCCATAGATCGGGCAGGGTGGAGTACTTGAGGAGCCGGCGGTAGGTGGCC
AGGTGGGCCCGGTTACCTGCTCTTTTGCGTGCTGCTGGAAGCCTGCTCAGGGATTTCTTA
ACCTCGGCCTCGGTTGGACGTACCATGGCAGAAGGCGGTTTTGGAGCGGACTCGGTGGGG
CGCGGCGGAGAAAAGGCCTCTGTGACTAGGGGAGGCAGGTGGGACTTGGGGAGCTCGGAC
GACGAATCAAGCACCTCCACAACCAGCACGGATATGGACGACCTCCCTGAGGAGAGGAAA
CCACTAACGGGAAAGTCTGTAAAAACCTCGTACATATACGACGTGCCCACCGTCCCGACC
AGCAAGCCGTGGCATTTAATGCACGACAACTCCCTCTACGCAACGCCTAGGTTTCCGCCC
AGACCTCTCATACGGCACCCTTCCGAAAAAGGCAGCATTTTTGCCAGTCGGTTGTCAGCG
ACTGACGACGACTCGGGAGACTACGCGCCAATGGATCGCTTCGCCTTCCAGAGCCCCAGG
GTGTGTGGTCGCCCTCCCCTTCCGCCTCCAAATCACCCACCTCCGGCAACTAGGCCGGCA
GACGCGTCAATGGGGGACGTGGGCTGGGCGGATCTGCAGGGACTCAAGAGGACCCCAAAG
GGATTTTTAAAAACATCTACCAAGGGGGGCAGTCTCAAAGCCCGTGGACGCGATGTAGGT
GACCGTCTCAGGGACGGCGGCTTTGCCTTTAGTCCTAGGGGCGTGAAATCTGCCATAGGG
CAAAACATTAAATCATGGTTGGGGATCGGAGAATCATCGGCGACTGCTGTCCCCGTCACC
ACGCAGCTTATGGTACCGGTGCACCTCATTAGAACGCCTGTGACCGTGGACTACAGGAAT
GTTTATTTGCTTTACTTAGAGGGGGTAATGGGTGTGGGCAAATCAACGCTGGTCAACGCC
GTGTGCGGGATCTTGCCCCAGGAGAGAGTGACAAGTTTTCCCGAGCCCATGGTGTACTGG
ACGAGGGCATTTACAGATTGTTACAAGGAAATTTCCCACCTGATGAAGTCTGGTAAGGCG
GGAGACCCGCTGACGTCTGCCAAAATATACTCATGCCAAAACAAGTTTTCGCTCCCCTTC
CGGACGAACGCCACCGCTATCCTGCGAATGATGCAGCCCTGGAACGTTGGGGGTGGGTCT
GGGAGGGGCACTCACTGGTGCGTCTTTGATAGGCATCTCCTCTCCCCAGCAGTGGTGTTC
CCTCTCATGCACCTGAAGCACGGCCGCCTATCTTTTGATCACTTCTTTCAATTACTTTCC
ATCTTTAGAGCCACAGAAGGCGACGTGGTCGCCATTCTCACCCTCTCCAGCGCCGAGTCG
TTGCGGCGGGTCAGGGCGAGGGGAAGAAAGAACGACGGGACGGTGGAGCAAAACTACATC
AGAGAATTGGCGTGGGCTTATCACGCCGTGTACTGTTCATGGATCATGTTGCAGTACATC
ACTGTGGAGCAGATGGTACAACTATGCGTACAAACCACAAATATTCCGGAAATCTGCTTC
CGCAGCGTGCGCCTGGCACACAAGGAGGAAACTTTGAAAAACCTTCACGAGCAGAGCATG
CTACCTATGATCACCGGTGTACTGGATCCCGTGAGACATCATCCCGTCGTGATCGAGCTT
TGCTTTTGTTTCTTCACAGAGCTGAGAAAATTACAATTTATCGTAGCCGACGCGGATAAG
TTCCACGACGACGTATGCGGCCTGTGGACCGAAATCTACAGGCAGATCCTGTCCAATCCG
GCTATTAAACCCAGGGCCATCAACTGGCCAGCATTAGAGAGCCAGTCTAAAGCAGTTAAT
CACCTAGAGGAGACATGCAGGGTCTAGCCTTCTTGGCGGCCCTTGCATGCTGGCGATGCA
TATCGTTGACATGTGGAGCCACTGGCGCGTTGCCGACAACGGCGACGACAATAACCCGCT
CCGCCACGCAGCTCATCAATGGGAGAACCAACCTCTCCATAGAACTGGAATTCAACGGCA
CTAGTTTTTTTCTAAATTGGCAAAATCTGTTGAATGTGATCACGGAGCCGGCCCTGACAG
AGTTGTGGACCTCCGCCGAAGTCGCCGAGGACCTCAGGGTAACTCTGAAAAAGAGGCAAA
GTCTTTTTTTCCCCAACAAGACAGTTGTGATCTCTGGAGACGGCCATCGCTATACGTGCG
AGGTGCCGACGTCGTCGCAAACTTATAACATCACCAAGGGCTTTAACTATAGCGCTCTGC
CCGGGCACCTTGGCGGATTTGGGATCAACGCGCGTCTGGTACTGGGTGATATCTTCGCAT
CAAAATGGTCGCTATTCGCGAGGGACACCCCAGAGTATCGGGTGTTTTACCCAATGAATG
TCATGGCCGTCAAGTTTTCCATATCCATTGGCAACAACGAGTCCGGCGTAGCGCTCTATG
GAGTGGTGTCGGAAGATTTCGTGGTCGTCACGCTCCACAACAGGTCCAAAGAGGCTAACG
AGACGGCGTCCCATCTTCTGTTCGGTCTCCCGGATTCACTGCCATCTCTGAAGGGCCATG
CCACCTATGATGAACTCACGTTCGCCCGAAACGCAAAATATGCGCTAGTGGCGATCCTGC
CTAAAGATTCTTACCAGACACTCCTTACAGAGAATTACACTCGCATATTTCTGAACATGA
CGGAGTCGACGCCCCTCGAGTTCACGCGGACGATCCAGACCAGGATCGTATCAATCGAGG
CCAGGCGCGCCTGCGCAGCTCAAGAGGCGGCGCCGGACATATTCTTGGTGTTGTTTCAGA
TGTTGGTGGCACACTTTCTTGTTGCGCGGGGCATTGCCGAGCACCGATTTGTGGAGGTGG
ACTGCGTGTGTCGGCAGTATGCGGAACTGTATTTTCTCCGCCGCATCTCGCGTCTGTGCA
TGCCCACGTTCACCACTGTCGGGTATAACCACACCACCCTTGGCGCTGTGGCCGCCACAC
AAATAGCTCGCGTGTCCGCCACGAAGTTGGCCAGTTTGCCCCGCTCTTCCCAGGAAACAG
TGCTGGCCATGGTCCAGCTTGGCGCCCGTGATGGCGCCGTCCCTTCCTCCATTCTGGAGG
GCATTGCTATGGTCGTCGAACATATGTATACCGCCTACACTTATGTGTACACACTCGGCG
ATACTGAAAGAAAATTAATGTTGGACATACACACGGTCCTCACCGACAGCTGCCCGCCCA
AAGACTCCGGAGTATCAGAAAAGCTACTGAGAACATATTTGATGTTCACATCAATGTGTA
CCAACATAGAGCTGGGCGAAATGATCGCCCGCTTTTCCAAACCGGACAGCCTTAACATCT
ATAGGGCATTCTCCCCCTGCTTTCTAGGACTAAGGTACGATTTGCATCCAGCCAAGTTGC
GCGCCGAGGCGCCGCAGTCGTCCGCTCTGACGCGGACTGCCGTTGCCAGAGGAACATCGG
GATTCGCAGAATTGCTCCACGCGCTGCACCTCGATAGCTTAAATTTAATTCCGGCGATTA
ACTGTTCAAAGATTACAGCCGACAAGATAATAGCTACGGTACCCTTGCCTCACGTCACGT
ATATCATCAGTTCCGAAGCACTCTCGAACGCTGTTGTCTACGAGGTGTCGGAGATCTTCC
TCAAGAGTGCCATGTTTATATCTGCTATCAAACCCGATTGCTCCGGCTTTAACTTTTCTC
AGATTGATAGGCACATTCCCATAGTCTACAACATCAGCACACCAAGAAGAGGTTGCCCCC
TTTGTGACTCTGTAATCATGAGCTACGATGAGAGCGATGGCCTGCAGTCTCTCATGTATG
TCACTAATGAAAGGGTGCAGACCAACCTCTTTTTAGATAAGTCACCTTTCTTTGATAATA
ACAACCTACACATTCATTATTTGTGGCTGAGGGACAACGGGACCGTAGTGGAGATAAGGG
GCATGTATAGAAGACGCGCAGCCAGTGCTTTGTTTCTAATTCTCTCTTTTATTGGGTTCT
CGGGGGTTATCTACTTTCTTTACAGACTGTTTTCCATCCTTTATTAGACGGTCAATAAAG
CGTAGATTTTTAAAAGGTTTCCTGTGCATTCTTTTTGTATGGGCATATACTTGGCAAGAA
ATCCGAGCACCTCAGAAAGTGGATTGCCGTCACATATCAGTTCGACCACCCCTGCACCTA
GCCATGCGGCGCTTTGACGGTCTTTGGGGCTACACATCATAAAGTACTTTTCCATGGCTT
CTATAAGCACCTTGGAACAATCTGGGGGTTGGCGAATGGGTTCCCTAAACGGGAAATCCT
CTATGGTATTCAGGCAGAAGACCGCGTCCTCCACCCGACGTTTGAGTCTTTCTAGCAGAG
CGCCGAAGAACTCCCGCTCGTGTGTTTTCGCAGGGGCAAGTTCTGCGCCGTACAGCGATG
AGAAACACGACACGATGTTTTCCAGCCCCATGCTGCGCAGCAACACGTGCTTCAGGAACA
GGTGTTGTAGCCGGTTCAGTTTTAGCTTGGGTAGAAAAGTTATCGAGTTGTTAGCACGCT
CCATGATGGTAACGGTGTTGAAGTCACAGACCGGGCTTTCTCCGAGTCTCGGCCGCCTGA
GTCCAATCATGTAGAACATAGACGCGGCCTCGTTGTCTGTGTTAAGTGACACGATATCCC
GTTCGCAAACCTGTGCGATGTTGTGTTTCAGTATAGATCTGGTCTGACCGGCACGGGGTG
TTATGGGGTGACGCGGTAAAGGCGACTCTGGGTCAAACACCTTTATGCGGTTGGCGGCCT
CGTCGATGACGACACGCTTGTTCGCGGCGTGTATGGGGACGCGACGGCATCCCGCTGGCA
GATCTATAATCTTAAAGTTGGTATAAGACTGGTCGCTCGTTATGGCCAGCCGGCACTCCG
GTAGTATCTGCGTGTCCTCGAATTCGTGGCCGCGTACGACTGGCTTGGAGTGCAGGTAAA
CGCCAAGAGATGCGGTCTCTTCGCCTACGCACAAGTGGCTTCTTAACGCGTAGGGGTGCG
GTGAGAGCATGATCCGTAGCAACGATAGTTCCGGGTGCCTAGCCGCGTAGAGTGGCAGGG
TAGACGAGTCCGGAGTCCCAAACTTTTCGAACAACAGTGGCATCGGGACTTCAGGATTAG
AGACTCCCACCATGGCCGCCACCGCCGGAGAGGTCAAGACGTGAAACACGCGCTCGCCTG
TCGACAGGCGCGCCGCGCCCTCTACTAGACTAGCCTTCACGTCCGGAACTCGTAACATAG
CTTAGACCAGCGGACGGACGCAACGTACGCGGGGATCGGCTGGCGGTGTCTGCTCGTTGG
ACGCGGCCGTTCGGTGGCGCCAGTGCAGGCCTAGTTTGCGAATGGCGTGACGGACAATTT
GTGGCTTTAGAGCGGCGAACCGATGACCCGTGGTGGCGACGAACGAAATGAAGTTTGCAT
TGCGGCCCAACTCGTCTAGCCTGGTCTTCTTGTTTCGGGCATAGATTTTCGGGATTAGGT
TACACTTTTTATATCCCAGTACTGCGCACTCGTGTTTGCTTTTAGTGTGACTGATTATCT
TCTTTGAGAAGTCAAACAGGCCCCGGGCGGCGGCTCGCCTAATGCAAGCCACGTCAAGCC
TGAGAAACGAACAGCATTCCACCAGACACTCCAGGAACCTTTTGTGTAGCGTCTGTATTT
GGGAACGGTTTCTGTGCTCAAGTAGGGAGAATATTCTATTTTTGTTTCCGTCGATGCGCG
CGTGCTGGTCCGTGAGAATGGGCGCCAGCTCGTGGCGAATCTGTTCCACAAGAGGCTGCC
CGTACACTTTAGAAATCGTGGCTGTCGCGGCCTTAAACCAGGACACGTTTAGCCCATCCT
TGCTGGAGACCACAGATGGAAAGTTTGTGGTCCAAAATACGTTTTTTCGCCCCATTCTCA
CCATGTACTGGTTTTCCAGTCCGTGCAGGTCCAACGTGGAGTTCCAATTTGCTATCGATA
CAGGAAATATGTGCCTGATTGGCAGAAAGCATTTCAGCGTACCCATTGCGAAGAGAAAGT
GCAGCATGTCCCCACTGATGTTGATGTTTATTGCGGTGCCTTGACACATGTTGTCGGAAA
AAAACACGCTTATGGTAAAAGAAGGTTCCTTTACGGAGTACTTTCGTATAACAAAATTGT
TGGTCAATCTGGGGATGTTTAAAATAGTCTTTTGCAGGGTGTTAGGAACGTGGCAGCTTA
TCTTAGTGTTAATCACCATGTTGGTGTTGAATATGGTGATCTTGAAGTTTTCCAAACTGA
CGTGTTTTGTGGGTTCCAGCATGTCTGACACTGTGGAGCTGCCCAGAGTCCGCGCGTCCG
TGGCCGCGTATCGTTGGAAGCACGCCTGCAAATTTCCTTTCATGGCTGCTCGCCGGTCTT
TCGGCGCGTACCGGATTCTTGAAAGCGTCGCCGCCAGGAGACGCGGTGTCTCGTGGGTGC
CTAAAAAGTTTGCGCAGGGGTGCAGTCCGCTGCACGAGTGGCCGATGCAGTCTGCCACTG
CCATACACATGACGAGTCTGTAGATGGCCGGTGTGCCCGGATACACTAGATAGTAGGTAC
AATCTGGGGTACTGACGACCACCCTGTATGGCTTTGGTCCGGGGTCCTTGCGTTGGATTT
TTACGTGCAGACGGGACACGAGCTGGTTTAGAGCCAGCTGAAAGCCCACCAGATCCCGTC
CGTTAACCTTGACGTCCTGGTGCTTACTCTGTTTCGACAGGTTCTTCAGCACGGTGGGCA
GTCGCTCTACGTTGTGAGCGATGGCACGGCGCAGCGAGACCAGCTCTCCGTGCCACCCCC
ACGTGGCCATGAAGCTGCTGATGTTAAACTTTAAAAAATGTAGCTGTGCGTCTGGGGATG
CGGGTGGCATTATTGAAAACGAGAGATGCTTCAGGCTCTCCAGGAGTGCAAAATAATTTT
GATAGATTGTGGGTTGTAGACTATGGGGCAACACCGCCAGAAACGCATGAAAACACTGTT
CGAACTCCCAGAACTCCAGGTACCTGCACACTATCCTGAACATGGCTTTGTAACATATGG
TGCACGTTAGTAGCGCGGGAAGATACAGCGAGCGTAGCTCCCTGAATTCGCAGGGTTTAT
CACAATCATCGGTAAGTTCCCATGATCCCACCGCAGGTAGGTAGTTGTCGGTGTCTATCT
GTCCGCGCGTAAACACTCCACCACCGTCAATTATTAAACCTTCGCCGCTGTACCGTCGAC
CCACTTTTCCCAAAAGAGTCCCTTCTTGATGTATAAAAGGGTGGAGGCGTTCCCCCAGGA
GTAGTCTGCGTATCGCTCTGCAGGCGAAAAAGGTGGGCTCGGGCTGCATCATCTTATCAA
GACCTTCTAAGGTCAGCTCTGCCTGCAGGTGCGAGTTGGTGGCCAGACAGCAGAATATTT
CCAGCTGTGATTCCCAAGTCGCTTGATAACACGTGGTCTGCGGACTCGTCGTCAGGGAGG
CGCTCGGTGGCAGTAGTAGGGGGCCCTCGAGCGCTGCCATGGAGGCGACCTTGGAGCAAC
GACCTTTCCCGTACCTCGCCACGGAGGCCAACCTCCTAACGCAGATTAAGGAGTCGGCTG
CCGACGGACTCTTCAAGAGCTTTCAGCTATTGCTCGGCAAGGACGCCAGAGAAGGCAGTG
TCCGTTTCGAAGCGCTACTGGGCGTATATACCAATGTGGTGGAGTTTGTTAAGTTTCTGG
AGACCGCCCTCGCCGCCGCTTGCGTCAATACCGAGTTCAAGGACCTGCGGAGAATGATAG
ATGGAAAAATACAGTTTAAAATTTCAATGCCCACTATTGCCCACGGAGACGGGAGGAGGC
CCAACAAGCAGAGACAGTATATCGTCATGAAGGCTTGCAATAAGCACCACATCGGTGCGG
AGATTGAGCTTGCGGCCGCAGACATCGAGCTTCTCTTCGCCGAGAAAGAGACGCCCTTGG
ACTTCACAGAGTACGCGGGTGCCATCAAGACGATTACGTCGGCTTTGCAGTTTGGTATGG
ACGCCCTAGAACGGGGGCTAGTGGACACGGTTCTCGCAGTTAAACTTCGGCACGCTCCAC
CCGTCTTTATTTTAAAGACGCTGGGCGATCCCGTCTACTCTGAGAGGGGCCTCAAAAAGG
CCGTCAAGTCTGACATGGTATCCATGTTCAAGGCACACCTCATAGAACATTCATTTTTTC
TAGATAAGGCCGAGCTCATGACAAGGGGGAAGCAGTATGTCCTAACCATGCTCTCCGACA
TGCTGGCCGCGGTGTGCGAGGATACCGTCTTTAAGGGTGTCAGCACGTACACCACGGCCT
CTGGGCAGCAGGTGGCCGGCGTCCTGGAGACGACGGACAGCGTCATGAGACGGCTGATGA
ACCTGCTGGGGCAAGTGGAAAGTGCCATGTCCGGGCCCGCGGCCTACGCCAGCTACGTTG
TCAGGGGTGCCAACCTCGTCACCGCCGTTAGCTACGGAAGGGCGATGAGAAACTTTGAAC
AGTTTATGGCACGCATAGTGGACCATCCCAACGCTCTGCCGTCTGTGGAAGGTGACAAGG
CCGCTCTGGCGGACGGACACGACGAGATTCAGAGAACCCGCATCGCCGCCTCTCTCGTCA
AGATAGGGGATAAGTTTGTGGCCATTGAAAGTTTGCAGCGCATGTACAACGAGACTCAGT
TTCCCTGCCCACTGAACCGGCGCATCCAGTACACCTATTTCTTCCCTGTTGGCCTTCACC
TTCCCGTGCCCCGCTACTCGACATCCGTCTCAGTCAGGGGCGTAGAATCCCCGGCCATCC
AGTCGACCGAGACGTGGGTGGTTAATAAAAACAACGTGCCTCTTTGCTTCGGTTACCAAA
ACGCCCTCAAAAGCATATGCCACCCTCGAATGCACAACCCCACCCAGTCAGCCCAGGCAC
TAAACCAAGCTTTTCCCGATCCCGACGGGGGACATGGGTACGGTCTCAGGTATGAGCAGA
CGCCAAACATGAACCTATTCAGAACGTTCCACCAGTATTACATGGGGAAAAACGTGGCAT
TTGTTCCCGATGTGGCCCAAAAAGCGCTCGTAACCACGGAGGATCTACTGCACCCAACCT
CTCACCGTCTCCTCAGATTGGAGGTCCACCCCTTCTTTGATTTTTTTGTGCACCCCTGTC
CTGGAGCGAGAGGATCGTACCGCGCCACCCACAGAACAATGGTTGGAAATATACCACAAC
CGCTCGCTCCAAGGGAGTTTCAGGAAAGTAGAGGGGCGCAGTTCGACGCTGTGACGAATA
TGACACACGTCATAGACCAGCTAACTATTGACGTCATACAGGAGACGGCATTTGACCCCG
CGTATCCCCTGTTCTGCTATGTAATCGAAGCAATGATTCACGGACAGGAAGAAAAATTCG
TGATGAACATGCCCCTCATTGCCCTGGTCATTCAAACCTACTGGGTCAACTCGGGAAAAC
TGGCGTTTGTGAACAGTTATCACATGGTTAGATTCATCTGTACGCATATGGGGAATGGAA
GCATCCCTAAGGAGGCGCACGGCCACTACCGGAAAATCTTAGGCGAGCTCATCGCCCTTG
AGCAGGCGCTTCTCAAGCTCGCGGGACACGAGACGGTGGGTCGGACGCCGATCACACATC
TGGTTTCGGCTCTCCTCGACCCGCATCTGCTGCCTCCCTTTGCCTACCACGATGTCTTTA
CGGATCTTATGCAGAAGTCATCCAGACAACCCATAATCAAGATCGGGGATCAAAACTACG
ACAACCCTCAAAATAGGGCGACATTCATCAACCTCAGGGGTCGCATGGAGGACCTAGTCA
ATAACCTTGTTAACATTTACCAGACAAGGGTCAATGAGGACCATGACGAGAGACACGTCC
TGGACGTGGCGCCCCTGGACGAGAATGACTACAACCCGGTCCTCGAGAAGCTATTCTACT
ATGTTTTAATGCCGGTGTGCAGTAACGGCCACATGTGCGGTATGGGGGTCGACTATCAAA
ACGTGGCCCTGACGCTGACTTACAACGGCCCCGTCTTTGCGGACGTCGTGAACGCACAGG
ATGATATTCTACTGCACCTGGAGAACGGAACCTTGAAGGACATTCTGCAGGCAGGCGACA
TACGCCCGACGGTGGACATGATCAGGGTGCTGTGCACCTCGTTTCTGACGTGCCCTTTCG
TCACCCAGGCCGCTCGCGTGATCACAAAGCGGGACCCGGCCCAGAGTTTTGCCACGCACG
AATACGGGAAGGATGTGGCGCAGACCGTGCTTGTTAATGGCTTTGGTGCGTTCGCGGTGG
CGGACCGCTCTCGCGAGGCGGCGGAGACTATGTTTTATCCGGTACCCTTTAACAAGCTCT
ACGCTGACCCGTTGGTGGCTGCCACACTGCATCCGCTCCTGGCAAACTATGTCACCAGGC
TCCCCAACCAGAGAAACGCGGTGGTCTTTAACGTGCCATCCAATCTCATGGCAGAATATG
AGGAATGGCACAAGTCGCCCGTCGCGGCGTATGCCGCGTCTTGTCAGGCCACCCCGGGCG
CCATTAGCGCCATGGTGAGCATGCACCAAAAACTATCTGCCCCCAGTTTCATTTGCCAGG
CAAAACACCGCATGCACCCTGGTTTTGCCATGACAGTCGTCAGGACGGACGAGGTTCTAG
CAGAGCACATCCTATACTGCTCCAGGGCGTCGACATCCATGTTTGTGGGCTTGCCTTCGG
TGGTACGGCGCGAGGTACGTTCGGACGCGGTGACTTTTGAAATTACCCACGAGATCGCTT
CCCTGCACACCGCACTTGGCTACTCATCAGTCATCGCCCCGGCCCACGTGGCCGCCATAA
CTACAGACATGGGAGTACATTGTCAGGACCTCTTTATGATTTTCCCAGGGGACGCGTATC
AGGACCGCCAGCTGCATGACTATATCAAAATGAAAGCGGGCGTGCAAACCGGCTCACCGG
GAAACAGAATGGATCACGTGGGATACACTGCTGGGGTTCCTCGCTGCGAGAACCTGCCCG
GTTTGAGTCATGGTCAGCTGGCAACCTGCGAGATAATTCCCACGCCGGTCACATCTGACG
TTGCCTATTTCCAGACCCCCAGCAACCCCCGGGGGCGTGCGGCGTGCGTGGTGTCGTGTG
ATGCTTACAGTAACGAAAGCGCAGAGCGTTTGCTCTACGACCATTCAATACCAGACCCCG
CGTACGAATGCCGGTCCACCAACAACCCGTGGGCTTCGCAGCGTGGCTCCCTCGGCGACG
TGCTATACAATATCACCTTTCGCCAGACTGCGCTGCCGGGCATGTACAGTCCTTGTCGGC
AGTTCTTCCACAAGGAAGACATTATGCGGTACAATAGGGGGTTGTACACTTTGGTTAATG
AGTATTCTGCCAGGCTTGCTGGGGCCCCCGCCACCAGCACTACAGACCTCCAGTACGTCG
TGGTCAACGGTACAGACGTGTTTTTGGACCAGCCTTGCCATATGCTGCAGGAGGCCTATC
CCACGCTCGCCGCCAGCCACAGAGTTATGCTTGACGAGTACATGTCAAACAAGCAGACAC
ACGCCCCAGTACACATGGGCCAGTATCTCATTGAAGAGGTGGCGCCGATGAAGAGACTAT
TAAAGCTCGGAAACAAGGTGGTGTATTAGCTAACCCTTCTAGCGTTGGCTAGTCATGGCA
CTCGACAAGAGTATAGTGGTTAACTTCACCTCCAGACTCTTCGCTGATGAACTGGCCGCC
CTTCAGTCAAAAATAGGGAGCGTACTGCCGCTCGGAGATTGCCACCGTTTACAAAATATA
CAGGCATTGGGCCTGGGGTGCGTATGCTCACGTGAGACATCTCCGGACTACATCCAAATT
ATGCAGTATCTATCCAAGTGCACACTCGCTGTCCTGGAGGAGGTTCGCCCGGACAGCCTG
CGCCTAACGCGGATGGATCCCTCTGACAACCTTCAGATAAAAAACGTATATGCCCCCTTT
TTTCAGTGGGACAGCAACACCCAGCTAGCAGTGCTACCCCCATTTTTTAGCCGAAAGGAT
TCCACCATTGTGCTCGAATCCAACGGATTTGACCTCGTGTTCCCCATGGTCGTGCCGCAG
CAACTGGGGCACGCTATTCTGCAGCAGCTGTTGGTGTACCACATATACTCCAAAATATCG
GCCGGGGCCCCGGATGATGTAAATATGGCGGAACTTGATCTATATACCACCAATGTGTCA
TTTATGGGGCGCACATATCGTCTGGACGTAGACAACACGGATCCACGTACTGCCCTGCGA
GTGCTTGACGATCTGTCCATGTACCTTTGTATCCTATCAGCCTTGGTTCCCAGGGGGTGT
CTCCGTCTGCTCACGGCGCTCGTGCGGCACGACAGGCATCCTCTGACAGAGGTGTTTGAG
GGGGTGGTGCCAGATGAGGTGACCAGGATAGATCTCGACCAGTTGAGCGTCCCAGATGAC
ATCACCAGGATGCGCGTCATGTTCTCCTATCTTCAGAGTCTCAGTTCTATATTTAATCTT
GGCCCCAGACTGCACGTGTATGCCTACTCGGCAGAGACTTTGGCGGCCTCCTGTTGGTAT
TCCCCACGCTAACGATTTGAAGCGGGGGGGGGTATGGCGTCATCTGATATTCTGTCGGTT
GCAAGGACGGATGACGGCTCCGTCTGTGAAGTCTCCCTGCGTGGAGGTAGGAAAAAAACT
ACCGTCTACCTGCCGGACACTGAACCCTGGGTGGTAGAGACCGACGCCATCAAAGACGCC
TTCCTCAGCGACGGGATCGTGGATATGGCTCGAAAGCTTCATCGTGGTGCCCTGCCCTCA
AATTCTCACAACGGCTTGAGGATGGTGCTTTTTTGTTATTGTTACTTGCAAAATTGTGTG
TACCTAGCCCTGTTTCTGTGCCCCCTTAATCCTTACTTGGTAACTCCCTCAAGCATTGAG
TTTGCCGAGCCCGTTGTGGCACCTGAGGTGCTCTTCCCACACCCGGCTGAGATGTCTCGC
GGTTGCGATGACGCGATTTTCTGTAAACTGCCCTATACCGTGCCTATAATCAACACCACG
TTTGGACGCATTTACCCGAACTCTACACGCGAGCCGGACGGCAGGCCTACGGATTACTCC
ATGGCCCTTAGAAGGGCTTTTGCAGTTATGGTTAACACGTCATGTGCAGGAGTGACATTG
TGCCGCGGAGAAACTCAGACCGCATCCCGTAACCACACTGAGTGGGAAAATCTGCTGGCT
ATGTTTTCTGTGATTATCTATGCCTTAGATCACAACTGTCACCCGGAAGCACTGTCTATC
GCGAGCGGCATCTTTGACGAGCGTGACTATGGATTATTCATCTCTCAGCCCCGGAGCGTG
CCCTCGCCTACCCCTTGCGACGTGTCGTGGGAAGATATCTACAACGGGACTTACCTAGCT
CGGCCTGGAAACTGTGACCCCTGGCCCAATCTATCCACCCCTCCCTTGATTCTAAATTTT
AAATAAAGGTGTGTCACTGGTTACACCACGATTAAAAACCACTCACTGAGATGTCTTTTT
AACCGCTAAGGGATTATACCGGGATTTAAAACCGCCCACTGATTTTTTTACGCTAAGAGT
TGGGTGCTTGGGGGGTTTTGCATTGCTCTGTTGTAAACTATATATAAGTTAAACCAAAAT
TCGCAGGGAGACAAGGTGACGGTGGTGAGAACTCAGTTGAGAGTCAGAGAATACAGTGCT
AATCAGGGTAGATGAGCATGACTTCCCCGTCTCCAGTCACCGGAGGAATGGTGGACGGCT
CCGTCCTGGTGCGAATGGCCACCAAGCCTCCCGTGATTGGTCTTATAACAGTGCTCTTCC
TCCTAGTCATAGGCGCCTGCGTCTACTGCTGCATTCGCGTGTTCCTGGCGGCTCGACTGT
GGCGCGCCACCCCACTAGGCAGGGCCACCGTGGCGTATCAGGTCCTTCGCACCCTGGGAC
CGCAGGCCGGGTCACATGCACCGCCGACGGTGGGCATAGCTACCCAGGAGCCCTACCGTA
CAATATACATGCCAGATTAGAACGGGGTGTGTGCTATAATGGATGGCTATGGGGGGGGGC
TGTAGATAATTGAGCGCTGTGCTTTTATTGTGGGGATATGGGCTTGTACATGTGTCTATC
ATCGGTAGCCATAAAATGGGCCATGACAACTGCCACAAGTAAGTCGTCCGACATGTGCTT
TTGCTTGGCGCTGTATGACTGCCCTCCATCCCTAAGCGGGACGCACTTGATCGCGCGGAC
CTGTTCTACCAGGTAGGTCACCGGGTCAAATGATATTTTGATGGTGTTGGACACCACCGT
CTGGCTGGCGCTCAGGGTGCCGGAGTTCAGAGCGTAGATGAATGTCTCAAACGCGGAGGA
TTTCTCGCCTCCCAACATGTAAATTGGCCACTGCAGGGCGCTGCTCTTGTCAGTATAGTG
TAGAAAATGTATGGGGAGCGGGCATATTTCGTTAAGGACGGTTGCAATGGCCACCCCAGA
ATCTTGGCTGCTGTTGCCTTCGACCGCCGCGTTCACGCGCTCAATTGTGGGGTGGAGCAC
AGCGATCGCCTTAATCATCGTGCATGCGCAGGACGCTATCTCGTAAGCAGCTGCGCCAGT
GAGGTCGCGCAGGAAGAAATGCTCCATGCCCAATATGAGGCTTCTGGTGGGAGTCTGAGT
ACTCGTGACAACGGCGCCCACGCCAGTACCGGACGCCTCCGTGTTGTTCGTATACGCGGG
GTCGATGTAAACAAACAGCTGTTTTCCAAGGCACTTCTGAACCTGCTGGGCGGTGGTGTC
TACCCGACACATGTCAAACTGTGTCAGCGCTGCGTCACCCACCACGCGGTAAAGCGTAGC
ATTTGACGACGCTGCTCCCTCGCCCATTAGTTCGGTGTCAAATGCCCCCTCCATAAAGAG
GTTGGTGGTGGTTTTGATGGATTCGTCGATGGTGATGTACGTCGGAATGTGCAGTCTGTA
ACAAGGACAGGACACTAGTGCGTCTTGCAGGTGGAAATCTTCGCGGTGGTCCGCACACAC
GTAACTGACCACATTCAGCATCTTTTCCTGGGCGTTCCTGAGGTTAAGCAGGAAACTCGT
GGAGCGGTCTGACGAGTTCACGGATGATATAAATATCAGCTTGGCGTCTTTCTGAAGCAT
GAAACCCAGAATAGCCGGCAGTGCATCCTTTTTAATAAAATTCGCCTCGTCTACGTAGAG
CAGGTTAAAGGTCTGTCCCCGAATGCTCTGCAGACACGGAAAGACACAAAAGAGGGGCTC
ATAAGCGGCTAACAGTAAAGGAGAGGAGGCGAACAGTGCGTGGCTCTTGTTCTTGGGAAT
AAAAGGGGGCGTGTGTGCCGATCGTATGGGTGAGCCAGTGGATCCTGGACATGTGGTGAA
TGAGAAAGATTTTGAGGAGTGTGAACAATTTTTCAGTCAACCCCTTAGGGAGCAAGTGGT
CGCGGGGGTCAGGGCACTCGACGGCCTCGGTCTCGCTGACTCTCTATGTCACAAAACAGA
AAGACTCTGCCTGCTGATGGACCTGGTGGGCACGGAGTGCTTTGCGAGGGTGTGCCGCCT
AGACACCGGTGCGAAATGAAGAGTGTGGCGAGTCCCTTATGTCAGTTCCACGGCGTGTTT
TGCCTGTACCAGTGTCGCCAGTGCCTGGCATACCACGTGTGTGATGGGGGCGCCGAATGC
GTTCTCCTGCATACGCCGGAGAGCGTCATCTGCGAACTAACGGGTAACTGCATGCTCGGC
AACATTCAAGAGGGCCAGTTTTTAGGGCCGGTACCGTATCGGACTTTGGATAACCAGGTT
GACAGGGACGCATATCACGGGATGCTAGCGTGTCTGAAACGGGACATTGTGCGGTATTTG
CAGACATGGCCGGACACCACCGTAATCGTGCAGGAAATAGCCCTGGGGGACGGCGTCACC
GACACCATCTCGGCCATTATAGATGAAACATTCGGTGAGTGTCTTCCCGTACTGGGGGAG
GCCCAAGGCGGGTACGCCCTGGTCTGTAGCATGTATCTGCACGTTATCGTCTCCATCTAT
TCGACAAAAACGGTGTACAACAGTATGCTATTTAAATGCACAAAGAATAAAAAGTACGAC
TGCATTGCCAAGCGGGTGCGGACAAAATGGATGCGCATGCTATCAACGAAAGATACGTAG
GTCCTCGCTGCCACCGTTTGGCCCACGTGGTGCTGCCTAGGACCTTTCTGCTGCATCACG
CCATACCCCTGGAGCCCGAGATCATCTTTTCCACCTACACCCGGTTCAGCCGGTCGCCAG
GGTCATCCCGCCGGTTGGTGGTGTGTGGGAAACGTGTCCTGCCAGGGGAGGAAAACCAAC
TTGCGTCTTCACCTTCTGGCTTGGCGCTTAGCCTGCCTCTGTTTTCCCACGATGGGAACT
TTCATCCATTTGACATCTCGGTACTGCGCATTTCCTGCCCTGGTTCTAATCTTAGTCTTA
CTGTCAGATTTCTCTATCTATCTCTGGTGGTGGCTATGGGGGCGGGACGGAATAATGCGC
GGAGTCCGACCGTTGACGGGGTATCGCCGCCAGAGGGCGCCGTAGCCCACCCTTTGGAGG
AACTGCAGAGGCTGGCGCGTGCTACGCCGGACCCGGCACTCACCCGTGGACCGTTGCAGG
TCCTGACCGGCCTTCTCCGCGCAGGGTCAGACGGAGACCGCGCCACTCACCACATGGCGC
TCGAGGCTCCGGGAACCGTGCGTGGAGAAAGCCTAGACCCGCCTGTTTCACAGAAGGGGC
CAGCGCGCACACGCCACAGGCCACCCCCCGTGCGACTGAGCTTCAACCCCGTCAATGCCG
ATGTACCCGCTACCTGGCGAGACGCCACTAACGTGTACTCGGGTGCTCCCTACTATGTGT
GTGTTTACGAACGCGGTGGCCGTCAGGAAGACGACTGGCTGCCGATACCACTGAGCTTCC
CAGAAGAGCCCGTGCCCCCGCCACCGGGCTTAGTGTTCATGGACGACTTGTTCATTAACA
CGAAGCAGTGCGACTTTGTGGACACGCTAGAGGCCGCCTGTCGCACGCAAGGCTACACGT
TGAGACAGCGCGTGCCTGTCGCCATTCCTCGCGACGCGGAAATCGCAGACGCAGTTAAAT
CGCACTTTTTAGAGGCGTGCCTAGTGTTACGGGGGCTGGCTTCGGAGGCTAGTGCCTGGA
TAAGAGCTGCCACGTCCCCGCCCCTTGGCCGCCACGCCTGCTGGATGGACGTGTTAGGAT
TATGGGAAAGCCGCCCCCACACTCTAGGTTTGGAGTTACGCGGCGTAAACTGTGGCGGCA
CGGACGGTGACTGGTTAGAGATTTTAAAACAGCCCGATGTGCAAAAGACAGTCAGCGGGA
GTCTTGTGGCATGCGTGATCGTCACACCCGCATTGGAAGCCTGGCTTGTGTTACCTGGGG
GTTTTGCTATTAAAGGCCGCTATAGGGCGTCGAAGGAGGATCTGGTGTTCATTCGAGGCC
GCTATGGCTAGCCGGAGGCGCAAACTTCGGAATTTCCTAAACAAGGAATGCATATGGACT
GTTAACCCAATGTCAGGGGACCATATCAAGGTCTTTAACGCCTGCACCTCTATCTCGCCG
GTGTATGACCCTGAGCTGGTAACCAGCTACGCACTGAGCGTGCCTGCTTACAATGTGTCT
GTGGCTATCTTGCTGCATAAAGTCATGGGACCGTGTGTGGCTGTGGGAATTAACGGAGAA
ATGATCATGTACGTCGTAAGCCAGTGTGTTTCTGTGCGGCCCGTCCCGGGGCGCGATGGT
ATGGCGCTCATCTACTTTGGACAGTTTCTGGAGGAAGCATCCGGACTGAGATTTCCCTAC
ATTGCTCCGCCGCCGTCGCGCGAACACGTACCTGACCTGACCAGACAAGAATTAGTTCAT
ACCTCCCAGGTGGTGCGCCGCGGCGACCTGACCAATTGCACTATGGGTCTCGAATTCAGG
AATGTGAACCCTTTTGTTTGGCTCGGGGGCGGATCGGTGTGGCTGCTGTTCTTGGGCGTG
GACTACATGGCGTTCTGTCCGGGTGTCGACGGAATGCCGTCGTTGGCAAGAGTGGCCGCC
CTGCTTACCAGGTGCGACCACCCAGACTGTGTCCACTGCCATGGACTCCGTGGACACGTT
AATGTATTTCGTGGGTACTGTTCTGCGCAGTCGCCGGGTCTATCTAACATCTGTCCCTGT
ATCAAATCATGTGGGACCGGGAATGGAGTGACTAGGGTCACTGGAAACAGAAATTTTCTG
GGTCTTCTGTTCGATCCCATTGTCCAGAGCAGGGTAACAGCTCTGAAGATAACTAGCCAC
CCAACCCCCACGCACGTCGAGAATGTGCTAACAGGAGTGCTCGACGACGGCACCTTGGTG
C
>contig_3 (23910nt)
CCGCCCCCCCCCCAGCCGGTTGTCGGGCTGCGGAAACTTGTGGTTAGAACTCACTACGGA
AAAGGGAACCAATGCAGTTGAACTACTGGCACACACCCATAACCCGGGACAGCACCCAGG
CACTGTCCACCCTCTAATACAAGCGGCCTTTGGACGCGAGGGAGGGGTGTCATGGTCAAC
AAACCAAGAAAAACACATGTATTATTCAATTAGCCAACAACTTTATTTATTACCGACAGG
AGACATGAGATACATAAATTTCCAACCGTGCATAGGGCCAATACCATCTGTGGAGCGTTA
AGTGCCCTGTGGAGTTTTCGCCTAATTAGCTGAATCTCGACCCCCATTGCGGCCAGCATG
CTCACGAGGAATAGGCAGCAGAGGCAGGACCTAACTAGGAGCATATCCGGACCTGATCCA
AGTATGTGCACCAAGGTGAGCAACACTGCCGCCAAAGGCAGGAGAACAAATAGCGCTCGT
CGGGAGGCGACGGATACGCCCACGCATGACAGTAACCCAACATAAAATAGCGTCATATAC
TTATCCAGGCCAATCAGGACCGGAGTCAGCAGGCCGATCGAGGCCGTCGATATCAGGGTG
GCCAGCAGTAAGGTCACAAACACGACAACCTCGCGCCTACAGTAGGCCCAGGCCTGGAAC
ACTGAATAGGTGATGTACTTCCCGGGCATGATGAATATGGCCCTCCTCCTTTGCATTCCG
GCCCTGATGTACACATGCTGTTCCAGGTGCCTAAATGCCAAAAGTCCCCCGACCAAGAAG
ACAATGAAGGGCAGCCAGAAAACGCCGGACACAAAGACCTTCTTAAACAACAGAAGGTAG
TACACCATAAATGCTCCGCAGAAGCCCAGCTCATAGTACCTGTGTACTATTGGCGGCGCC
TGATACACCGCCGTTGCGGTGGCTAGCGGATAAGGTAACAGCAGTAAACAGTTAAGTACG
CACAGACCCGGTATGAAGGGCACACGAGAAAATGTAAACCCAGAAAAGGCCGCGCAAACT
ACAGCAGCAAACACTGCTGACGCGCAGATCCATTCCAGCCTCCGGTCCAGCTGTTTTTGC
GCCGCAGGGCACAGACACATGCATATCAGGGCCAAGTGCGTGACTGGCAGCGACCAGAAA
AACACGGCCGTGATCTCTGTGGTAAAGAGTGTGAACGAGTACAGGGCCTTGAAGATAAAA
CACCACAGAAAGGGGGTCGCCGCCAACGTCCCGCTCAGATAACTGAAGAGCGACAGAGCG
CGCTCACTGTCCAGGCGGCACATGGTGTCAAATCAGGGGGTTAAATGTGGTTTTGGGCAC
CTTCCCACGATCCCTGGACTGGCTCGAGTCTGAGCGCCTCTTGTGAGGCCTCTTTGTGCT
GTCCTTAGTTGGCGCCGCTGGGGGGCAGCTGGTGACAGAGGCAGCGTCCTCAGAGGCGTC
CTCCAGCGGCCCAAAGGGACCAACTGGTGTGAGAGGGGGAGAATCCGGAGACTCCAATTC
CGGCTGCCTCCTGGAGTCCGGTATAGAATCGGGAACCTTTTGCGAAGACTCGCCTCCCTC
GGCAGACACAGATCGGTTTACCTCTAAAAGTAGGACACTTAACTTTACGTCACCTGATTG
GCAGCCAGTGGGCACACCTTCCACTTCTAATATTTCGTTGGAGTGCCAAATCAGCCCGGG
GGTAAACCAACCCGGGACTTTACACAGTCTCAGGGCGGCGATTAAGGACTCCAGGCTAAC
CCGGCTCAGGGCGTCGGTATGCACCACGCCCACATCCACCGACTTCTTCCCCTTCAGACC
ATCCCAGCCAGAAACGGGTTTGGTTTCTGGCTTGAAATCAATGATCTTGCTCACGCCACC
AAGAGAAAATGTCACGATCGACAGCGTCTCGCTGACAGACACAGTCACCGTTTGGTCCTC
TTTTGTTTTTTGCTGCCTTAGCCACTTAAGTAGGAATGCACCCGTTTTGCCACAGAGGAG
AAGCCTGGTGGTCCTACCACCGGCTTCCATCCGATCGTGGAAAGGTAGGATACCCTTTTG
GTCCACCACGCTTTTGTGCACGGTGGAGGTGAGGTTGTCCCCGTAGGAAATGGTGGTCCT
GACGAACTGCGGTTGGGCCCCCGTATCGCATGCCTCCCCCTTTCGATAAAAGGCTATGCC
AGCGTCGAGTACATTCGCACCGAATAGCTCACGCGTGTGCGTGAAGCCGCTACCGACGGA
CGTATTCCTGAAGCTGAAGCTAACGTCTCCACTGCCTTCCGTGTGTCCCACCAGGGGCGT
AAGGGCATTCTTTATTCTTAACCCCAGAACGCCAGCTGTCCCCACGCTGGACAGCACACT
GAGGGTTGGCGTGCAAGCCGATCCGTGCACTTGCACTACTCCGGTTTTAGTGGCACTCTT
AATGTGTTCATTGACCCTCCTGATTTTAGACAGGAGGGTCACGTCCACCCTGACCCCATA
GTGAAAATCCACAGGCATGATTGCGGCCGTAGACGCACAGAGAAATCACAGGAAAGCTGC
GCGCACACTGGGTGATCTGGAGACGATAGACTGCCTTAAATAGAACTTTTAGGGGAGGTG
GAAGTGTGCGACATGGACAGGTTAACCTTCACAAATCGTCAGTCACACACGTGGTGTAAT
CAGAATTGTCTCGCTCAAAAAAATTCACAGCCTTGAAACTGCCGGTGTATGAGAGGGGGC
ACGCTTCTGGCGGAGGCGTGCCAAATATGGGAGGAACGAAAATATCACGCAGAATCCTGT
CAGCGGTGGCTTCCAGGAACCTCCGGATGTCCACCACGTTAACAAGCGTCACCCCGGCCG
CCTTGGCCTGGATAAACCGAATCTCAATATTCACTGCCTCCCTGAACAGCGCCTGGACCT
CTGCGTGACTGGGTTTTTCCTGTATCTCCACCATAGTGTTGTACAACATACTGGCGGCCT
TGGTGTGCAGCAGCTCGTCCCTGGAAATGTAATCGTTGGCAAGGCACACCCCGGGCATGA
TGCCTCGCACCCTGCACAAACTGATAGAGTAGAAGGAGCTAATAAAGTATATCCCCTCCA
CAATCAAAAACATCAGAATCTTCTGAGCTTTGGTGGTCGCCTTACGCACCCTGGAGTGAA
GCCACTCCAGCTTCTCGCAAAGGGCGGGGTCCAAAATGATCTTGGCAGCATATGCTAGAA
GTTCGCCTCGACTGTTGTTGAAAAATATCTTCAAGATATTGGCATACACGACACCGTGGA
TATTCTCCATGGCAACCTGTTCGGCATAATAGTGGGCCACGTCGTGGCTGTTAAAATTTG
TGACAAGGTCCTCAATGTTAAAGTTAACTAGGCGTTCGGCCATTCCCAAAAACGTAAACA
AAAATCTATAAAAGTCCTTGTCGGCATCGCTGAGCTGGTGCACGTGGGAAACATCAAGGT
GCAGGGGTATCTGGCTAGGAAACCATCGGTTCTGCCAAGTCTCGCGCGTTAGCGCCAAAA
ATCCGTCGTGATCGCTTGTATACAGAAATCGATCAACTGAATCCATTGGCCTCACCCGGC
TTGCAGAGACCTACCTACTGACAGACCAGGCACTCGGGGTCTGCCGCGCAGGACTCCTCC
TCCGGGTTTTTAGGTCCGGGTAACCACGCCCCATCTTGTTTCATCCCAGAGTGAGGCGGT
GACCCTGGATCTGCCAGGCACTGAAGAGCCGTCAGACTAGATTGCTTCTGAACCCTACAG
TAGTACATGAGGGTTTTTAGACCAAGCCTGTATCCATGTAGCAGCAGGTCCCTAAGATAG
CTCGCATTCCTGACTCTGTCCTCCTTGAGGAAGAAGCTCATGGACTGGCTCTGGTCTACA
AACGGCGCCCTGGCACGAGCCCTATCCAGTAGCTTAAATGGACAGTAATCAAAGGCTGTT
AGGAATACCCTATATCTTTCCCTGTGATGCTTGGGGAACGTGGAAACGTCCCCACCATAC
TGTCTAACCACCCGAAGGTCGTCGGGGAGAACCTTCTTAAAAAAAGTCACATTGGGCCTC
AACACCTCTTCTTTATTGGTGACCTTGGAAGATATATTAGCAAAAAAGGGGTACACAGAC
TCGGCATAGCCAGTTACTTGCGAGGTCCCAGCCGTCGGCATCACCGCCAGAAACTGAGAA
TTGAATATGCCATGCTCGGCAATGCTCTTTCCCAACGCGTCCCAGCGATGGCGTGGTACA
AACGAAGCATCCTCCCCCTCCCATGTTTGCCAATGAAACCTGCCCTTGGCGAAGTTACTG
ACCTCCCAGCCATGAAATGGGACACCCTGTCCCTCCAAAACAAGGTTGTGACTAGTCTCC
ACCGCGGTGTAGTACATAGACTGGAATATATTCTTGTCTAACTCAGCGCTCTCAGCATCG
AGGTACCCGTACCCCAATTCCGCAAACACATCCGCCAACCCCTGAACACCAATCCCCATA
GACCTCTCCTTTTGACCTCGCTCGACCCCCGGTGTTGGATGGGAACCACCCAGAATGCAG
GCGTTGATGACGAGGACTGCCACCCTTACTGCGTCGCCCAAGGCCTCAAAACAAAAAAAC
GGCCTGTTGGCGTCCGTGGTGCCAACCCTCGCGCTTTCAACAGTTCTCAGACACTTTGGA
AGGCAGATATTTGCCAGGTTGCACACCGAAGTGTTTCTTCCTGGCAGTTGGACTATCTCT
GCACACAAGTTTGAGCAGTTAATGGCCATGCCCTGAGTGTCGGTCCAGTGGTGTTCATTG
AGCGCTTCTTTTAAAAGCACGTACGGTGAGCCTGTCTTTATGATGGTGTGGATAAGAGTG
AACATCATAGACTTCAACGGCATGCAACTAACGTACTTTCCAGCCCGCACCAGGCGCTCG
TATTCGTTATCGAACGCAGCACCGTATAGCTTAATCAAATTGGGGGCGGTGGCTGGATCG
AACAAATACCATAACTTGGATGGGTCCTTTTCATACATCCTGAAAAACAATGTTGGGATG
CACACGCCCTGAAAGAGACTGTGACATCTGTCGGGATTCTCCGGTAGTTTGGCGTTCAAA
AAATCACAGATTTGACTGTGCCAGAGTTCCATGTATGCGCTCGCGCCAACGGGCCTGATG
TTATTGTCATTGAAATAATGAACCTGGGCATCCACCAGTTTGAGGCAACTGGCTATGTTC
TTTTGGTGGGAGAATGACGTAACATCCAGACCCACGCCTGACTTACTGGCCAGCAACGGA
CTCATATCGTGGTACAGGGCGTCCAAAGTACCCGACTCATTCATCATGGAGGGCTGCAGA
ATAAAACAGCTGGCGAGTTGTCCGCCTTCGACTCCAGCTGAGCGCAGTATTGGCGTGGCG
CAGCACACGTGCTGCGCAGCGAGGTAGCCAAAAACGTACTCCACTATAGCCATCTCAGAT
ACAGACTTAGCGTCCTCAATAAGGTCCCGCGCCAACCAATACAGGCATTCATGCTCTAAG
CACTGACAGGCAACAAACACGGAAACCCTCATAAACATTTGCGCCACGCTTTCATAGACA
GGCTCTGTCCCCATGGTCCTTAGGACGTAAGTATCATACAACCTCACGGCCGATAGGTAG
CCACAGTTAAGTGTGTCCTCGTAAGCTTTGGACCGTCTGTAGGCGCACAACATATCTTCC
AAGGCATCAATGTTCTTTTGAATAAACGATTCCACCCGATGTCCCAACACGCCTCGAAAA
ATCCCAAGATACTGCTTGAGAGTCGCTGGGCACCTAGCCTCCATAATTTGGTGCCACAGC
CGCCCCGCCATGGCATTGGCCCGCACGTCCCACCCGACCCTAACCTTTAGAAAGTCTATG
AGAGATTGGGCACACATATCAAAATCCGACAATTGTCCCGCAGACACCTGAGACCCGCGT
CGCTCTGGTGGGACAGCTCCCAAGTGAACCTGACAAAATGTCCGGACAGACATGACCTTA
CAGAAACACAGTCCAGGGGCCACACGCGGCCTCAAAGTTTGCAAACACCAGTACAGGCAA
GGACGTGCCCTTCACGTTCAGACTTTGGTGCACCGGATGAGAATCAAAGGGAACTGTGCC
CAACGTACAAACCGCCCCAAAAACAAGCCGATTTATATACAGCTCGTGCCTCAGCTGAAT
ATACTTGGTCCGGATTACATCCGTAAAGTGATCCTTTATCATGGCCACAACCTCCGCAAA
GCCCTTCCCAGACTGGAAAAACGTCAGCGCCATAGATGGTCTCTGGTTCACACGGAGATA
AACCAACGAGGCATAAATAGTAACGTTTAGGCCTGCCGGTTCCCGGCGCTGGACCATGGG
ACATGACTCATCCAAATCAACTAGCATATCACAAGGGAGGGTCAAGCCTACGTGTGCACG
GGGCTCGTCCCGGGCCAACCCAACTCCCTTCATGGCGGAGGTGACCTTGGTCACGAAGGT
ACTGTGGACACTCTGGACCATTGGACCTACTGGGGTAAGGAGGGTATGAAACTCCCCAGT
GTCCATGAGTTCACTCAAGTTAGGGATGAAATCCGCCAGGCCGGATCCACTTCCGTACCA
CACACCGGCCACTTTGTGAGTCTGTGGCGCTTTTGCCGCTTCCATTCCAGAGAGCATAAA
CAGGGACGTGGGTGTTAGCAGCATATCCATAGACGAGCCGTTGTCCTCCTGCTTGAATGA
AAATAAAAAGGTTCCCAGAGGCTCCTGGGGACTAAAGGTCTGTGAATACACGAGGAAATC
TCCATAGGTCGGCTGCCTAAACGGCGCCTGCCGCAAGGCCTCATGCAGCGAGCCAACCGT
GGGTCGTGTGGACGCCGCATATTTAGAGAGTAAATCCCGCACCCCCCTGGCAAACTCCGG
TCCTCTAGTGAGGGATACCCGGTGAGTTGGTGGAGGTAAAAGACCCAACACTTGCCTACC
CAGGCGAGCCGCATTTTCAGCCTGCACCTTCATATCCACGCCGGCAATGGACGGCACAGA
CGCTCTTGAAAAGCTTACCAAAGGCCTGAGTGGGGGAGGCGGGAGCCTTCACCAGACAAA
GCTGTTGATGGAATTTCAACTCCGAGGACTGCCGGTGCCTGCCCTCTTAAACAGCAGCAC
AACAGAGCAGTTTTTAAATACTGTTGCCCAACTGCCGACGGACCTATCAAAATTTATACG
CGACTATCGCGTGTTCGCACTGGTTCGCGCGGCGTATTTTTTAGAACCCCCTTCTAGCAT
CGACCCCCTTGAGGCAGCGCGCGCTCTTGGACGCCTGGTTGATATATTATCATCACAACC
ACCGCAGAACACCGCACCGGCGCAGCCACCCACCTCCGACGACACCCTGAATAACTGTAC
ATTGCTCAAACTACTAGCCCACTACGCGGATCAGATAGCAGGTTTCAAAACCCCCGCTCT
CCCTCCCGTGCCACCTGGAATCATCGGCCTGTTCACATGCGTGGAACAGATGTACCACGC
ATGTTTTCAGAAATACTGGGCAGCTGCACTACCCCCAATGTGGATACTGACATACGACCC
TCCCACTTCTCCGTTACAGGACTGGCTTATAGTCGCCTATGGTAACAAGGAAGGACTGCT
ACTCCCCTCTGGCATACCCTCGGAGGAGGTGTTAGCCAAAACATTAGTAACAGAACACCA
CGAGTTGTTCGTATCGCGGTCGAATTCGACCGAGACCGCCGTCACCATGCCCGTATCCAA
AGAACGCGCCCTCGCCATCTACCGGGTGTTCGCCAAGGGTGAGGTGGTGGCGGAAAATAC
TCCCATTCTTGCCTTCACCGACGTGGAACTATCCACACTCAAACCCCACTATCTGTTCAT
CTATGATTTTATCATAGAGGCATTATGCAAGAGCTACACATACTCATGCACCCAGGCCCG
CCTGGAATCCTTTTTGAGCCGAGGTATAGACTTCATGACTGACCTAGGTCAGTACCTAGA
TACCGCTACTAGCGGCAAGCAGCAGCTGACGCACAGCCAAATAAAGGAAATCAAATACAG
GCTGCTAAGCTGCGGTCTCTCGGCTTCCGCGTGTGATGTTTTCAGAACTGTGATCATGAC
CCTCCCATATCGACCGACCCCCAACCTCGCTAACCTGTCCACGTTTATGGGGATGGTTCA
CCAACTGACCATGTTCGGACACTATTTCTACCGGTGCCTGGGCAGCTACAGTCCCACCGG
CTTGGCCTTCACAGAATTGCAAAAGATACTGACACGCGCCAGCGCGGAGCAAACGGAACG
TAACCCGTGGAGACATCCGGGTATCTCGGACATTCCACTGCGTTGGAAAATATCGCGTGC
TCTAGCATTCTTCGTCCCTCCGGCCCCCATAAACACTTTGCAGCGCGTGTACGCCGCGCT
GCCCTCGCAACTCATGCGGGCCATCTTCGAGATCTCGGTCAAGACCACATGGGGAGGCGC
CGTACCGGCAAACCTGGCGCGCGACATTGACACAGGACCGAACACACAACATATCTCCTC
CACACCACCGCCCACCCTCAAGGATGTTGAGACATACTGTCAAGGTCTGCGGGTGGGAGA
CACGGAGTACGATGAGGACATTGTGAGAAGCCCGCTCTTTGCAGACGCGTTTACCAAGAG
TCACTTGTTGCCTATACTGCGCGAGGTTCTGGAAAACCGCCTGCAGAAAAACAGAGCTCT
GTTTCAGATAAGATGGCTGATAATATTTGCTGCCGAGGCGGCAACCGGGCTCATCCCTGC
CAGGCGCCCGCTAGCCAGAGCCTACTTCCACATCATGGACATTCTGGAGGAGAGACATTC
CCAAGACGCCCTATACAACCTTTTGGACTGTATCCAGGAGCTCTTCACCCACATCAGGCA
GGCTGTTCCAGACGCACAGTGTCCGCACGCCTTTCTACAGTCCCTGTTCGTCTTTCAATT
CCGCCCTTTCGTACTCAAACACCAGCAGGGTGTAACCTTGTTTCTAGATGGCTTGCAGAC
ATCCCTCCCCCCGGTGATAAGTCTGGCCAACCTTGGAGACAAGCTGTGTCGTCTCGAGTT
CGAGTACGACAGCGAGGGCGACTTCGTGCGCGTGCCAGTTGCACCGCCAGAACAACCACC
GCACGTACATCTGTCGCATTTCAAGAAGACAATACAGACCATCGAACAGGCCACCAGGGA
GGCCACCGTAGCCATGACAACAATCGCAAAGCCAATATCCCCCGCCTACATCCGGTTACT
GCAGCGGCTAGAATATCTTAACAGACTCAACCACCACATTCTCAGGATTCCCTTCCCACA
GGACGCCCTTTCTGAACTCCAGGAAACCTACCTGGCGGCGTTTGCACGGTTGACAAAATT
GGCAGCGGACGCAGCAAACACTTGTAGCTACTCCCTCACCAAGTACTTTGGAGTTTTATT
CCAACACCAGCTGGTCCCCACGGCCATCGTTAAAAAACTGCTACATTTCGACGAGGCTAA
AGATACCACAGAAGCCTTTTTACAGAGCCTGGCACAACCCGTAGTGCAGGGACAACGGCA
GGGGGCGGCTGGCGGGTCGGGTGTCCTGACGCAGAAAGAACTTGAGCTCTTGAACAAAAT
AAACCCACAGTTTACAGACGCTCAGGCTAACATTCCTCCATCTATTAAACGTTCATATTC
AAATAAATATGACGTCCCTGAGGTCTCAGTCGACTGGGAAACGTACTCCCGGTCTGCCTT
CGAGGCACCGGACGACGAACTCCGTTTTGTCCCACTGACGCTGGCAGGCCTCCGGAAACT
GTTTGTCGAATAGAGGCCATGGCAGCCCAGCCTCTGTACATGGAGGGAATGGCCTCCACC
CACCAAGCTAACTGTATATTCGGAGAACATGCTGGATCCCAGTGCCTCAGCAACTGCGTC
ATGTACCTGGCGTCCAGCTATTATAACAGCGAAACCCCCCTCGTCGACAGAGCCAGCCTG
GACGATGTACTTGAACAGGGCATGAGGCTGGACCTCCTCCTACGAAAATCTGGCATGCTG
GGATTTAGACAATATGCCCAACTTCATCACATCCCCGGATTCCTCCGCACAGACGACTGG
GCCACCAAGATCTTCCAGTCTCCAGAGTTTTATGGGCTCATCGGACAGGACGCGGCCATC
CGCGAGCCATTCATCGAGTCCTTGAGGTCGGTTTTGAGTCGAAACTACGCGGGCACGGTA
CAGTACCTGATCATTATCTGCCAGTCCAAAGCCGGAGCAATCGTCGTCAAGGACAAAACG
TATTACATGTTTGACCCCCACTGCATACCAAACATCCCCAACAGTCCTGCACACGTCATA
AAGACTAACGACGTTGGCGTTTTATTACCGTACATAGCCACACATGACACTGAATACACC
GGGTGCTTCCTTTACTTTATCCCACATGACTACATCAGCCCAGAGCACTACATCGCAAAC
CACTACCGCACCATTGTGTTCGAAGAACTCCACGGGCCCAGAATGGATATCTCCCGCGGG
GTGGAATCATGCTCCATCACCGAAATCACGTCCCCTTCTGTATCCCCCGCGCCTAGGGAG
GCACCATTGCGCAGGGACTCCACCCAATCACAAGACGAAACGCGCCCGCGCAGACCTCGC
GTCGTCATTCCTCCTTACGATCCGACAGACCGCCCACGACCGCCTCACCAAGACCGCCCG
CCAGAGCAGGCAGCGGGACACGGTGGAAACAAAGGACGCGGCGGTAACAAAGGACGCGGC
GGAAAGACGGGACGTGGCGGAAATGAAGGACGCGGTGGCCACCAGCCACCAGACGCGCAC
GAGCCCCCACACATCACCGCGGAACACATGGACCAGTCCGACGGACAAGGCGCCGATGGA
GACATGGATAGTACACCCGCAAATGGTGAGACATCCGTTACGGAAACCCCGGGCCCCGAA
CCCAATCCCCCAGCACGGCCTGACAAAGAGCCACCGCCCACTCCCCCGGCGACCCCAGGC
GCCACAGCGCTGCTCTCTGACCTAACTGCCACAAGAGGGCAGAAACGCAAATTTTCCTCG
CTTAAAGAATCTTATCCCATCGACAGCCCACCCTCTGACGACGATGATGTGTCCCAGCCC
TCCCAACAAACGGCTCCGGATACTGAAGATATTTGGATTGACGACCCACTCACACCCTTG
TACCCACTAACGGATACACCATCTTTCGACATAACGGCGGACGTCACACCCGACAACACC
CACCCCGAGAAAGCAGCGGACGGGGACTTTACCAACAAGACCACAAGCACGGATGCGGAC
AGGTATGCCAGCGCCAGTCAGGAATCGCTGGGCACCCTGGTCTCGCCATACGATTTTACA
AACTTGGATACACTGCTGGCAGAGCTGGGCCGGTTGGGAACGGCACAGCCTATCCCTGTA
ATCGTGGACAGACTGACATCGCGACCTTTTCGAGAAGCCAGCGCTCTACAGGCTATGGAC
AGGATACTAACACACGTGGTCCTAGAATACGGTCTGGTTTCGGGTTACAGCACAGCTGCC
CCATCCAAATGCACCCATGTCCTCCAGTTTTTCATTTTGTGGGGCGAAAAACTCGGCATA
CCAACGGAGGACGCAAAGACGCTCCTGGAAAGCGCACTGGAGATCCCCGCAATGTGCGAG
ATCGTCCAACAGGGCCGGTTGAAGGAGCCCACGTTCTCCCGCCACATTATAAGCAAGCTA
AACCCTTGCTTGGAATCCCTACACGCCACTAGTCGTCAGGACTTCAAGTCCCTGATACAG
GCATTCAACGCCGAAGGGATTAGGATCGCCTCGCGTGAGAGGGAGACGTCCATGGCCGAA
CTGATAGAAACGATAACCGCCCGCCTTAAACCAAATTTTAACATTGTCTGTGCCCGCCAG
GACGCACAAACCATTCAAGACGGCGTCGGTCTCCTCAGGGCCGAGGTTAACAAGAGAAAC
GCACAGATAGCCCAGGAGGCTGCGTATTTTGAGAATATAATCACGGCCCTCTCCACATTC
CAACCACCTCCCCAATCGCAACAGACGTTCGAAGTGCTGCCGGACCTCAAACTGCGCACG
CTCGTGGAGCACCTGACCCTGGTTGAGGCGCAGGTGACAACGCAAACGGTGGAAAGTCTA
CAGGCATACCTACAAAGCGCTGCCACTGCTGAGCATCACCTTACCAACGTGCCCAACGTC
CACAGTATACTGTCTAACATATCCAACACTCTAAAAGTTATAGATTATGTAATTCCAAAA
TTTATAATAAACACCGATACACTGGCCCCATATAAACAGCAGTTTTCATATCTGGGGGGT
GAACTGGCATCTATGTTCTCCCTTGACTGGCCTCACGCACCTGCAGAGGCGGTAGAGCCA
CTACCCGTGCTGACTTCTCTGCGAGGTAAAATCGCATAGGCGCTGACGCGTCAAGAAAAC
AAAAACGCTGTAGATCAAATTCTAACCGACGCCGAAGGCCTCCTTAAGAACATTACCGAT
CCAAACGGCGCACACTTCCACGCCCAGGCCGTATCAATTCCAGTGTTAGAAAACTACGTA
CACAACGCGGGGGTCCTTCTCAAGGGCGAAAAGAGCGAGAGGTTCTCCCGGCTGAAGACC
GCCATCCAAAACCTGGTATCCTCCGAATCATTTATCACCGTGACCCTACACGGTACAAAC
CTTGGAAACCTAGTTACCAACGTACCAAAACTTAGTGAGGCGTTCACCGGGGGCCCGCAC
CTCCTGACAAGCCCGTCCGTGAGACAGTCCCTTTCCACCCTGTGCACAACCCTGCTGCGA
GATGCCCTGGACGCCCTGGAAAAAAAGGATCCGGCCCTTCTTGGTGAGGGGACCACGTTG
GCGCTGGAGACACTCCTAGGATACGGGTCGGTGCAGGACTACAAGGAGACGGTACAGATA
ATATCCAGCCTTGTGGGCATCCAAAAATTAGTCAGGGACCAGGGCGCGGAAAAGTGGGCC
ACTGCCGTGACAAGGCTAAATGACCTCAAATCAACTCTGGCCACGACCGCCATCGAGACG
GCTACGAAACGGAAACTATACAGATTGATCCAAAGGGACCTCAAAGAGGCTCAAAAACAC
GAGACCAATCGGGCCATGGAGGAATGGAAGCAGAAAGTACTGGCTCTTGACAATGCGTCT
CCGGAACGTGTCGCCACCCTCCTGCAACAGGCTCCCACCGCGAAGGCTAGAGAGTTTGCA
GAGAAGCACTTCAAAATACTACTCCCCGTACCCGCGGACGCCCCCGTCCAAGCGTCTCCA
ACGCCGATGGAATACAGCGCCAGCCCCCTCCCGGACCCAAAGGATATAGACAGAGCTACA
TCCATCCACGGGGAACAGGCGTGGAAGAAGATACAGCAGGCGTTCAAGGATTTCAACTTC
GCCGTCCTGCGGCCCGCTGACTGGGATGCCCTGGCAGCGGAGTACCAACGCCGTGGTTCG
CCCCTTCCGGCGGCCGTGGGTCCAGCGCTCTCAGGGTTCCTGGAGACGATCCTAGGGACG
CTGAACGACATCTACATGGATAAGCTCCGCTCCTTTCTGCCCGACGCGCAGCCTTTTCAG
GCGCCGCCCTTCGACTGGCTAACGCCGTATCAGGACCAAGTCAGCTTTTTCTTGCGCACC
ATAGGGCTGCCGCTGGTGCGAGCGCTGGCCGACAAGATCAGCGTGCAGGCGCTGAGGCTT
AGCCACGCGCTCCAGTCCGGCGATTTGCAGCAGGCCACGGTGGGCACGCCCCTGGAGCTC
CCTGCCACAGAGTACGCGCGCATCGCCTCCAACATGAAGTCCGTGTTCAACGACCACGGA
CTTCAGGTGCGATCAGAGGTCGCGGATTATGTGGAGGCCCAACGAGCCGACGCACACACG
CCACACGTTCCACGTCCAAAGATACAGGCACCAAAGACTCTGATTCCACATCCGGACGCA
ATCGTCGCGGACGGACTACCCGCCTTTCTTAAGACGTCCCTACTGCAGCAAGAGGCCAAA
CTTCTGGCGCTACAGCGGGCGGACTTCGAGTCGCTCGAGAGCGACATGCGCGCCGCAGAG
GCCCAGAGAAAAGCATCGCGCGAGGAAACCCAGCGCAAAATGGCACACACCATCACTCAG
CTCTTACAGCAGGCACCCAGTGCGATCTCGGGGCGCCCGATATCCTTACAGGACCCGGTG
GGCTTCCTCGAGGGCATCATATACGACAAGGTCCTGGAGCGCGAATCCTACGAGACGGGT
CTCGAGGGACTGTCCTGGCTCGAGCAGACCATCAAGTCCATCACCGTATACGCTCCCGTA
GAGGAGAAGCAAAGAATGCACGTGCTGCTGGACGAGGTGAAAAAGCAGCGAGCAAACACT
GAGACCGCTCTCGAGCTAGAGGCCGCGGCTACGCACGGCGACGACGCTAGACTCCTGCAG
CGAGCGGTCGATGAGCTGTCACCGTTGCGCGTTAAGGGGGGGAAGGCCGCGGTGGAATCC
TGGCGGCAGAAAATCCAAACCCTGAAATCCCTGGTACAGGAAGCGGAGCAGGCCGGCCTC
CTGTTGGCCACCATAGACACGGTGGCCGGCCAGGCCCAGGAGACCATATCACCATCCACA
CTCCAGGGACTGTACCAACAGGGACAGGAGGCCATGGCGGCCATTAAGCGGTTTAGGGAC
TCGCCCCAGCTAGCGGGCCTGCAGGAAAAGCTGGCCGAGCTACAGCAGTACGTCAAGTAC
AAGAAGCAGTATCTGGAACACTTTGAGGCCACCCAAAGCGTAGTGTTTACAGCCTTTCCG
CTCACACAGGAGGTTACGATCCCAGCCCTGCATTACGCGGGACCTTTCGACAACTTGGAG
CGGCTCTCACGATACCTACACATCGGCCAGACGCAGCCGGCTCCGGGACAGTGGCTCTTG
ACACTTCCCACATTCGACCCCACGCGCCCGGCCTGCGTCCCAGCCGGCGGCCACGAACCC
CCGTTGCACAGACAGGTGGTGTTCTCCAGTTTTTTGGAGGCCCAGATCCGATTAGCGTTG
TCCGTAGCGGGCCCCGTGCCTGGACGGGGTCTGCCCGGAACACCGCAGATCCGAAGGGGC
GTGGAGGCTGCCGCTTGTTTCCTCCACCAGTGGGACGAGATATCTCGCCTCCTTCCAGAG
GTACTGGACACCTTTTTCCACAACGCGCCCCTTCCCGCAGAGTCTTCCTCCAATGCTTTC
CTGGCCATGTGCGTATTGACGCACCTCGTCTACCTAGCTGGGCGCGCCGTCTTGGGCCCA
CGGGAGCCGGAGCACGCCGCCCCGGACGCGTACCCAAGGGAGGTGGCGCTGGCCCCGCGC
GACCTGACCTACCTTCTACTGGCCATGTGGCCATCTTGGATCTCGGCAATTTTGAAACAG
CCTTCGCACGCGGAGGCGGCGCACGCATGTCTTGTCACGCTGCCAACAATGCTCAAGGCT
GTGCCGTACCTCACGCTGGAAGCCTCAGCTGGACCACTGCCGGCGGACATGCGCCACTTC
GCCACGCCAGAAGCGCGTCTGTTTTTCCCCGCGCGATGGCACCACGTCAACGTGCAGGAG
AAACTGTGGCTGCGTAATGATTTTATGTCGCTGTGTCACCGTTCCCCGGGGCGCGCGCGC
ATAGCCGTCTTGGTGTGGGCCATCACTTGCCTAGATCCTGAGGTAATAAGGCAGCTGTGG
TCCACCTTGCGGCCCCTTACTGCGGATGAATCCGACACGGCTTCTGGACTGCTGCGGGTG
CTAGTAGAAATGGAGTTCGGTCCGCCGCCCAAGACGCCGCGGCGGGAGGCGGTGGCGCCC
GGCGCAACACTGCCACCGTACCCCTACGGCCTTGCCACCGGCGAGCGCCTGGTCGGCCAG
GCGCAGGAACGCTCTGGCGGCGCTGGCAAGATGCCGGTGTCCGGGTTTGAGATAGTTTTA
GGCGCACTGCTGTTCCGCGCCCCCCTACGCATTTTCAGCACCGCATCAACCCACAAGATC
TCAGATTTCGAGGGCGGTTTCCAGATACTGACTCCTCTCCTGGACTGTTGCCCAGATCGC
GAGCCATTCGCCTCCCTGGCCGCCGCACCACGAAGGACGGTGCCACTGGGAGACCCGTGC
GCCAACATTCACACCCCCGAAGAGATACAGATCTTTGCGCGTCAAGCCGCCTGGCTTCAA
TATACCTTCGCAAATTACCAGATCCCCAGCACCGACAACCCGATACCGATCGTTGTGCTA
AACGCTAACAATAACCTTGAAAACAGCTACATCCCTCGCGATCGCAAAGCGGACCCGCTA
CGACCATTCTATGTAGTCCCTCTGAAGCCGCAGGGTAGATGGCCTGAAATAATGACCACA
GCAACAACCCCCTGCCGCCTACCGACATCGCCAGAAGAGGCGGGATCACAGTTCGCCAGA
CTCCTTCAGAGCCAGGTGAGCGCCACATGGTCTGACATCTTCTCCAGGGTTCCCGAGCGC
CTCGCTCCCAATGCGCCTCAGAAGAGTTCCCAGACAATGTCAGAAATCCACGAGGTCGCC
GCCACACCGCCACTCACAATCACCCCAAATAAACCGACCGGAACCCCTCACGTCTCCCCG
GAGGCTGATCCAATAACAGAACGCAAACGCGAGCCGAAGATTGTCGCGGACAACATGCCT
AGTCGTATTCTCCCGTCGCTACCGACCCCGAAACCCAGAGAGCCTAGAATCACGCTACCC
CACGCACTGCCCGTTATATCACCCCCAGCACATCGCCCGTCGCCTATACCGCATCTGCCA
GCACCGCAGGTAACGGAGCCCAAAGGGGTTCTCCAAAGCAAACGTGGAACTCTCGTGCTG
CGGCCCGCCGCGGTCATTGACCCACGGAAGCCCGTCTCGGCACCGATCACGCGATATGAG
AGGACGGCGCTCCAGCCCCCCCGGACTGAGGGCGAAGGCCGGCGCCCTCCCGACACGCAA
CCCGTCACTTTAACCTTTCGTTTCCCACCTACCGCACCCACTCCCGCAACCGCAGCCCTA
GAAACCAAAACAACTCCCCCATCCACGCCCCCACACGCCATAGACATTAGCCCACCACAG
ACACCTCCCATGTCCACCTCACCTCACGCGAGAGACACAAGCCCCCCCGCAGAAAAGCGG
GCCGCACCCGTCATTCGAGTAATGGCGCCCACGCAACCGTCGGGAGAGGCAAGAGTCAAG
CGAGTGGAGATCGAACAGGGCCTTTCCACACGCAATGAAGCCCCTCCCCTTGAACGCTCG
AATCGCGCCGTGCCCGCCGTTACCCCAAGGCGCACCGTAGCCCGCGAAATCAGGATCCCG
CCGGAGATAAAGGCGGGTTGGGACACTGCACCGGACATTCCTCTGCCCCACAGCTCCCCG
GAGTCATCCCCACCGACTTCCCCCCAGCCTATCCGCGTGGATGATACATCGCCTCTTCCC
AACCTCGTAGAGAGATACGCGCGGGGTTTCCTGGACACGCCCTCTGTAGAGGTGATGTCC
CTGGAAAATCAGGACATCGCCGTGGACCCCGGACTGCTAACCCACCGGATCCCATCCGTG
GTGCCCATGCCCCATCCAATTATGTGGTCACCCATAGTACCCATCAGTTTACAAAACACA
GACATAGACACTGCAAAGATAACACTGATTAGTTTTATTAGACGCATCAAACAAAAAGTG
GCCGCCCTATCGGCGTCCCTGGCGGAGACGGTTGACAGAATAAAGAAGTGGTACTTGTGA
CTCCACGGTTGTCCAATCGTTGCCTATTTCTTTTTGCCAGAGGGGGGTTTCCTCGCGTCG
GCCACCGCGGGGGCGGCCGTTTCCGTCGTGGATGAGAGGGTTGTGAGAATGTCTGACGCC
GGCGACAATGAATGGGGACCAGAGGACAGGGTGGTTATACTGCTTCCCGAGACCCCCAGT
GAGTCCTGGCCCCCGGGCGTGGCGCCGGATGCAGGGCCTGGCCTCGAAGGCACGGTGAAC
GTCCCCGCGTCGTAAGCCGACGCCGCGGAAACTCGGTCAGCGCGCTCGCGCGGTTTCTGA
TCCCTAAGGGTCTGCAGATGATCCCGCCTTTGAATTCCACCCATCCTCCTCAGATAGGCC
TCATAATAATGATGGGCAATTAAGAACACGAGATAGTGTCTCTTTTGCACAAGGTATTCG
GCCTGCGACATATTTCCCTGATCCAGGGTATTCATGCGAGCCACCAGGGGATGGTGAGCG
TAGTCATGATCCAGTCGCTCCTGGATCACGGGGTCTCTCACCTTAAAGTTGGACATCTTC
CACACAGGCGGGCGAAATAGCCTCAGGAGGAACACTTCCCGCAACAGAACTCCAGCAGCT
GTGAGGTGAGCTGAAGCAGTCCGCGCACGTCACGGTGCTTTAATAGGGCAGCCTCGCAGT
CGGGCGTCCCAAGGCAAGGCACTACAAAACTGACAGTTTGATCTAGGTCTCGAATGGCAA
GGGCCGCGTTGTTAGCTAGAACAGCCCTGATTACGACGCGTGCTAGGGTCCCGCGTCCGG
TAATATCGCACAGGGGATACACCCTCATATGTTCGCTGCCACAGTAAGAACAGTAGATCC
TCCCCGTGGTCGCACAGATGGTGAACTGCTTCTCTTTCCTGTCCCTGCTGAAAAACACGT
TGGTGGGAGGAAAATTGACAGTATGAAACTTGCCCCTGCCAAAGTTAAGACAGTGTCCAC
ACTCCATGCACACAACCGCCCGAGCGCAACGCGCCCGCTTGGCAAGGGCCGCGCGGGCCA
CGCGCGAACAGATGACGGGTATGGACACGCAGGGGGAGAGAACATTGTATGCCAGAAGCC
TCCTGCCAAGGTTCCGCACGAGACCAGGTCCCTCCTGCTCGCAGGCGGGCAGCACTACGT
GGCGGGACTTAATAAGGCTCAAAAAACACAGTGACCCAAGCATGGCGTCGAACGGGTTAC
CGCAGGGAACCGTAGGGGCGACGCGCTCCAAGGCCTCCCGGAGGCCGGTATCTGCCGCCC
CTATCCCGAGCCCGTTACCGTCTCCGGTCGCAGCCACACCGCGACGGGTGGGCGAGGGCA
CCTCCAGGAGGGGACGACGCGGCAACGGCCCATGCCACTTCTTCCTTAGCCAGGGTAGCG
ACGGTGGGGGCTTCGAACAGCAGGTCACTAACGGAAAGCGAGAGCAAAGCGCCAACAGCT
TGCAGAGTTGGGCACAGGCCTTGGAAAATGGAAGCGACAGGTATTTTGCCCATACGTGGC
GCGGTATCGCCCTAGCATGGTCGGCGGCCTGGGCACGGGACAGCGTCACCACAACCCATA
CGTGGGCGCCAAGCAGCTGCTGCGCCGCACAAATCTGCGCCTGTTTGGCGACGGTGTCTG
AGCCAGCGCGCAACACGGCGATCGCCTGCGCCAGCGACGGGCGGTCCAACAGGTGCCTGG
CCCAGGAGGGCATGTTTCCCTGGAAACCCCGCTCCCCGAATATGACAAAAGCCACATATT
CCTCCACTGGCACGCCATTCTCGCCCTCGAACACGCGGTGGGCCGTCAGCTGGGCCTCAT
CCAAACCAAACCAAGACACAAGAAAGCGATCCCAGCGCTGATCCAGGGCCATGACCTTCT
CACCAGCGCGACCGCACGGCCTAAGCTCCACTGAAAGGCGCCCAGAATCCGCACCGTCCT
ACCCCCCTGGCCCGCCCAATATACCGCTGTGACGTCTGATGTACAGGCCCGCGCGTCGCG
GCCGTTGGTGGGAAAACCGGCACCACCCTGTGCGGCCGAATCCGCCACGGGGGCTGCCAG
ACAGTACACTGTCTCCAGCAGCGACTTCAGTCTCTTGTGACTTTTGGGCGTCACCACCAA
AAATTGCAAAACCTGCCTGTAGTCCGTGAAGTAGGTACGGCATATTACCATGGAGTTGTA
CACGCCCAGGTTCTTTGAGAACACCAGGCTCGCCTTGAACTTTGTAAAGTCATCCTGCCC
CAGCACGACAGACGTATTTTTGGCAAGGTATACGTCCGACTCCACGGGAAGGACGTGCCC
AAACTGGGACACGGCGTCGCTTGGTCGGCACAGAAAGCACTTCAGGGTTGTGGAAAGGCC
ATTATTCGATATAACAAAGCAGGGAGAGAACGGGTAGTGCATCTCCTCCAGGAGGTGCGC
CCAAAACTTATACACAAACTCTAAGTGGTACACGCAACCGTGCTGCATTCTAACCGTACA
TATGGCGGTAGCACCGCCCTTAGCATAAACTGGGGCCCCGTCGATGCACCGTTCCAAATC
CAGGGACTGACCAGACTGTCCCAAGTATGAGGATACCACCCGACACAGTTCGTCCACTAC
ACGCTTACCAACGACACTCATGGCGACAGCGGGGTGGGGCTGGCAAGGCCCCCAAAGCGC
GACACCCGCAGTCAATCAGGGCCGTGCCCGCGCCTCGGAGAATACGGCGTCCGTGCTCAC
GATCTTGCGCAGGACCTGCCTTACCGTGTCCACCTTGCTCTCCAACACCAGAGTATGATC
GCAGGCTGCAGGCTGTGCCCGCTGGACGAGAAAGGTTTTTAAATACTGACAGTAGTTGAT
GGCGTTCAATCTACAATAGATCGTGGGAAATAAAATTTGCATGTCACGAGGCAGAAGCTG
GTCAGACGCGTACTCCATGTTGGGTTCCACGGGGAGGGGAACACACGCCCCAAGACACGA
CGGCGCACATAGGGAGCGGAGCAAACAATTGATTCAAATATTTGACTCCGCAGCGAGCCG
GTTTGCAGAGTGGTCACCTGCCCTGCTCCACACCCACCCCCGCGTCTCTTCCAACTCTCA
ACTCACGATCCAGGGAAACCACCGTCCAGTGGCCATGTTTGTTCCCTGGCAACTCGGTAC
AATTACCCGTCACCGAGATGAGCTCCAAAAACTACTGGCAGCCTCCCTGCTCCCGGAGCA
CCCGGAGGAGAGCCTCGGTAACCCCATAATGACACAGATTCACCAGTCGCTCCAACCATC
TTCCCCCTGCAGGGTCTGTCAGCTCCTATTTTCTCTGGTCCGCGATTCGTCCACCCCCAT
GGGTTTCTTCGAGGACTATGCCTGCCTCTGCTTCTTCTGTCTATACGCCCCACACTGCTG
GACCTCGACCATGGCGGCAGCGGCAGACCTGTGCGAGATCATGCATCTGCACTTTCCAGA
AGAGGAGGCGACATACGGGCTATTCGGACCGGGTCGCCTTATGGGTATCGACTTGCAGCT
GCACTTCTTTGTTCAAAAGTGCTTTAAGACCACCGCCGCCGAAAAAATACTGGGAATATC
CAACCTGCAATTTTTAAAATCAGAATTCATCCGGGGCATGCTCACAGGCACCATCACCTG
CAACTTCTGCTTCAAAACGTCCTGGCCCAGGACAGACAAGGAGGAGGCCACCGGCCCCAC
CCCATGCTGCCAGATTACAGACACCACCACCGCACCCGCGAGCGGCATACCGGAACTAGC
CCGGGCCACATTCTGCGGCGCAAGTCGCCCCACAAAGCCCAGCCTACTTCCCGCGCTAAT
AGATATCTGGTCCACGAGCTCAGAGCTCCTTGACGAGCCGCGCCCTCGACTGATCGCAAG
CGACATGAGTGAACTCAAATCCGTGGTCGCATCCCACGATCCGTTCTTCTCTCCCCCGCT
TCAGGCAGACACCTCCCAGGGTCCATGTCTAATGCACCCAACCCTGGGGCTACGATACAA
AAACGGGACTGCATCCGTCTGCCTCCTCTGCGAGTGCCTTGCGGCACACCCAGAGGCACC
CAAGGCGCTGCAGACCCTTCAGTGCGAGGTAATGGGCCATATAGAAAACAACGTAAAGCT
GGTAGACAGAATTGCCTTTGTGTTGGACAACCCATTCGCCATGCCATATGTCTCAGATCC
GCTACTTAGAGAGCTGATCCGGGGCTGTACCCCACAGGAAATTCACAAGCACCTGTTCTG
CGACCCGCTGTGCGCCCTCAATGCTAAGGTGGTGTCAGAGGACGTACTATTCCGCCTGCC
CAGGGAGCAGGAGTATAAAAAGCTCAGGGCATCCGCGGCCGCCGGACAGCTCCTCGATGC
CAACACCCTGTTCGACTGCGAGGTCGTGCAGACTTTGGTCTTTCTCTTTAAGGGTCTCCA
AAACGCCAGGGTGGGGAAAACCACCTCACTAGACATTATTCGGGAGCTAACCGCACAACT
AAAAAGACACCGCCTAGACCTGGCCCACCCCTCACAGACGTCACACTTGTACGCTTGAGC
TGGTCCCGGGCCTTCGCACCCCATCCACCGATGCCGAAATCAGTGTCCAGCCACATCAGC
TTGGCGACCTCAACCGGTCGCAGTGGACCGCGAGACATCAGAAGATGCTTGTCATCCCGC
CTGCGGTCGGTCCCGCCCGGGGCGCGAAGCGCCAGCGTCAGCAGCAAGCACAGAAACGGC
CTTCGCAAGTTTATCTCAGACAAGGTATTTTTTAGCATCCTATCGCACAGACACGAGCTA
GGAGTGGACTTTCTCCGTGAGATGGAGACCCCGATATGCACCTCCAAAACAGTAATGCTG
CCCCTAGACCTGTCTACCGTCGCACCCGGCCGCTGCGTCTCCCTCTCTCCGTTTGGACAC
TCCTCAAACATGGGGTTCCAGTGCGCTCTGTGCCCATCCACAGAAAATCCCACCGTTGCC
CAAGGCTCCCGGCCTCAGACAATGGTGGGCGATGCGCTCAAAAAAAATAACGAGCTATGC
TCGGTAGCGCTGGCCTTTTATCACCACGCAGACAAAGTGATCCAACACAAGACGTTTTAC
CTATCACTCCTCAGTCACTCCATGGATGTGGTTCGGCAGAGCTTCCTGCAGCCTGGTCTA
CTGTACGCTAACCTGGTCCTAAAAACCTTTGGGCACGATCCCCTACCCATCTTCACTACC
AACAACGGCATGCTAACAATGTGCATCCTTTTTAAAACCCGGGCACTACATCTGGGAGAA
ACTGCGCTTAGGCTGCTTATGGATAACCTCCCCAACTACAAGATATCGGCAGACTGCTGC
AGACAGTCCTACGTGGTCAAGTTTGTCCCAACGCACCCGGACACCGCAAGCATTGCAGTG
CAGGTACACACCATATGCGAAGCGGTTGCGGCGCTAGACTGCACCGACGAGATGCGGGAT
GACATTCAAAAGGGAACCGCACTTGTCAACGCCCTATAACCTCACATGTAGCCTGTCACC
CCAGCTCCTATTGCAACTGACCATGTTCAGGTGGTAATAAAGTCATTAAACGACAAAGTG
ATTCTTTTAATCTGTTTATTGTTTTTGAACATGTGGCACACGCTGCAATGTACTGCCATG
AAAGGTGGTTCTATATCCACCACTTGGCGTCTGCCGAAGTCAGTGCCACAATTTCATTAA
CAAACAAGGTCAATACATTGTGAGGGAGTGTTTTTTGCCATGGTGCCATTCGTGTGGTTT
GGGAGAGCGGACGCCATTTGCGTGCAAAATGTGCTTTGCTGGAGGCCAACTTCCGTCGCG
CTGGTTGATGCGCGGCACATTGTGTCAACCAGGGCACCCTCCCCCACCGAGTGCTTTAAT
GCGGAGAGGAATGGTGGCCTGGTTGACACCGCGTGCCGGCCTTCTGAACTGTGACTGTGT
TATGAGCCACGGGTATGCCCTCGATACGCCTGCTCTTCAGCATTGTATGTGTTTAATGTT
GTGCTTGGTGCAACCGTGATTGTGTTTTTGTATTTTATTTTACTGACACTCTTTGGGAGG
GCACGCTAGCTTCAGTGCGCGCCCGTTGCAACTCGTGTCCTGAATGCTACGGGGCCACGC
TGGCCACTCGGGGGGACAACACTAATCGCCAACAGACAAACGAGTGGTGGTATCGCCCCA
AGCCTCCAGCGACACCCATTTAGTAACACATCCGGGACATGAACTGCCACAAACACCGTT
AAGCCTCTATCCATGCATTCGGATTGGAGTGAGGAGGGAGGAGGGCACCAGGTTCCCGGG
GAGGAGGGCACCAGGTTCCCGGGGAGGAGG
>contig_4 (22305nt)
CGAGCCCCGCCGGGGTACGGGGCTAGGCCACGCCTACTTTTTTTTTCGGGCCCTTTTTGG
GCGCGCGAGGCGAGCGGGGGACGGGGCTAGGCCACGCCTACTTTTTTTTTCGGCCGGCCC
CTACTAATTTTCAAAGGCGGGGTTCTGCCAGGCATAGTCTTTTTTTCTGGCGGCCCTTGT
GTAAACCTGTCTTTCAGACCTTGTTGGACATCCTGTACAATCAAGATGTTCCTGTATGTT
GTCTGCAGTCTGGCGGTTTGCTTTCGAGGACTATTAAGCCTTTATGTGCTATCGTCTCCA
AATTTGTGCCCTGGAGTGATTTCAACGCCTTACACGTTGACCTGTCTGTCGGATTCATCC
TTGCCAATATCCTGGTATTGCAACGATACTCGGCTTTGGCGACTGACGAAGCCAACACTC
ACTATTGACATCATTACCTGCAATTTTACTTGTGTGGAACAATCTGGGCATCGACAGAGC
ATTTGGATTACATGGCATGCACAACCTGTCTTACAAACCTTGTGTGCACAGCCATCTAAC
ACAGTCACTTGTGGTCAGCATGTTACTTTGTATTGTTCTACCTCTGGAAATAATGTTACC
GTTTGGCATCTACCAAACGGACGAAATGAAACCGTGTCACAAACTAAATACTATAATTTT
ACGCTGATGAACCAAACTGAGGGGTGTTATACTTGTTCTAACGGGCTGTCGTCTCGCCTG
TCAAATCGTATATGTTTTTGGGCGCGTTGTGCCAATATAACTCCAGAAACTCATACTGTA
TCTGTCAGCAGTACTACAGGCTTTAGAACATTCAGTACTAATAGCTTAGTGAACATAATC
CATGCAACCACACATAAAGTAGTTGTAGTGAAAGAAGCAAAATCTACAAATTCACATATT
GAAGTGCATTTTCTTGTATTTATGACACTCGTAGCTCTGATAGGAACCATGTGTGGTATC
TTAGGAACTATTATCTTTGCCCATTGTCAAAAACAACGTGACTCAAACAAAACAGTGCCA
CAACAATTGCAGGATTATTATTCCCTACACGATTTGTGCACGGAAGACTATACGCAACCA
GTGGATTGGTACTGACATTCAGGTAAGATAATCTAAATATTCTCTATAACATAATTGTAA
TGTGTTTTATGTTTATAGCTACAAATGTTTTATGCAAAATACATTTTATGAGGTCGGATA
CTTATTAAAAGCATTGTCTTAAGTACATTAAAAGGACATTGTATAACCGTGCTACTTACA
GCATGGCCTTTTTAAGACAAACACTGTGGATTTTATGGACATTTACCATGGTCATTGGCC
AGGACAATGAAAAGTGTTCCCAAAAAACCTTAATTGGATATAGACTTAAAATGTCTCGTG
ACGGTGACATTGCAGTTGGAGAAACAGTGGAATTACGTTGTAGATCTGGATACACTACTT
ATGCCCGCAATATAACAGCAACATGTTTACAAGGTGGGACGTGGTCTGAACCAACGGCAA
CATGTAACAAAAAGTCCTGTCCAAACCCAGGTGAAATACAAAATGGAAAGGTTATATTTC
ATGGTGGACAAGATGCCTTAAAATATGGGGCAAACATTTCATATGTTTGTAATGAAGGAT
ATTTTTTGGTTGGTCGAGAATACGTGCGATATTGTATGATTGGAGCATCTGGCCAAATGG
CGTGGTCATCTTCTCCTCCTTTTTGTGAAAAAGAAAAGTGTCACAGACCGAAAATCGAAA
ATGGAGATTTTAAGCCTGATAAAGATTATTATGAGTATAATGATGCAGTTCATTTTGAAT
GTAATGAAGGATATACTCTAGTTGGACCACATTCCATTGCATGTGCAGTTAATAACACGT
GGACATCTAACATGCCAACCTGTGAACTCGCAGGCTGTAAATTTCCATCGGTGACTCATG
GTTATCCAATCCAAGGTTTTTCTCTTACTTATAAACATAAGCAAAGTGTTACTTTTGCAT
GCAATGATGGATTTGTTCTCAGAGGATCCCCCACAATTACGTGTAACGTTACTGAATGGG
ACCCACCACTTCCTAAGTGTGTTTTGGAAGATATAGATGATCCAAACAATTCAAATCCTG
GACGTTTGCATCCAACACCCAATGAAAAACCAAATGGTAATGTCTTTCAACGCTCAAACT
ATACAGAACCTCCAACAAAGCCTGAAGACACCCATACAGCAGCTACTTGTGATACCAACT
GTGAACAGCCACCTAAAATCCTGCCAACATCCGAAGGTTTTAATGAGACTACCACATCTA
ATACAATTACAAAACAATTAGAGGATGAGAAAACTACATCCCAGCCAAATACACATATTA
CATCTGCCTTAACATCCATGAAAGCGAAAGGTAACTTTACCAACAAGACCAATAACTCTA
CTGATCTACATATAGCATCTACACCCACTTCCCAAGATGATGCTACGCCTTCAATACCTA
GTGTACAGACACCCAATTATAATACTAACGCACCGACACGTACACTAACGTCTCTCCATA
TTGAAGAAGGCCCATCCAATTCTACTACTTCAGAAAAGGCCACTGCCTCTACTCTCTCAC
ACAACTCACACAAAAATGACACCGGAGGCATATACACAACATTAAACAAAACAACACAGT
TGCCATCCACTAATAAACCTACAAACAGTCAAGCCAAGAGTTCCACTAAGCCACGCGTTG
AGACACACAATAAAACAACCAGTAATCCTGCCATTTCTTTAACAGATTCTGCAGATGTGC
CTCAGAGACCGCGAGAACCAACACTCCCTCCCATTTTCAGGCCACCGGCGTCTAAAAATC
GCTATCTGGAAAAGCAACTAGTTATTGGACTACTAACCGCTGTCGCCCTAACGTGTGGAC
TGATTACCTTATTTCACTATCTGTTCTTTCGTTAGCCTAGACTTGCTCCAGTGTTAGACA
GGGCTATGATTGCTTCTCCACGCTGTCCACCTTAACACTTCCCAATAACAAATCCGGTAT
GCAGCAGCGTGACACTACTAATGTAACCTAAAAAATGTGCATGTGGTATGTATTGTACTA
AAGATACCGACCAATACAAGACAACTAATATTAACCATAGTGTGCGTTTCTTTGTATAAA
ATACGCGTGTGGGAAAGCGACAGAAGGGGGCGGCGTTTCCATATGAGGCCAAGTGCATTG
GCTATTTTAGGGGCGGTGACCACGCACTATAGTGCGCGGTGTGGCAGAAAATTCACACCG
TATATAAACAAGGAAAGGGGACTCTGCGCGCTTAAGCGCCAAGCCATTATACACACGGGT
TTTTTGTTGTCTTGGCCAATCGTGTCTCCATGGCGCTAAAGGGACCACAAACCCTCGAGG
AAAATATTGGGTCTGCGGCCCCCACTGGTCCCTGCGGGTACCTCTATGCCTATCTGACAC
ACAACTTCCCCATAGGGGAAGCCTCCCTGCTGGGCAATGGCTACCCGGAGGCAAAAGTAT
TTTCACTACCTCTTTTGCACGGGCTCACAGTGGAATCCGATTTCCCCTTAAACGTAAAGG
CGGTGCACAAGAAAATCGATGCAACCACAGCTTCTGTGAAATTAACTTCATACCACAGGG
AGGCCATCGTCTTTCATAATACTCACTTATTTCAGCCAATCTTTCAAGGAAAGGGACTGG
AAAAGTTATGTCGAGAGAGCCGAGAGCTGTTTGGATTTTCAACGTTTGTTGAGCAACAAC
ACAAAGGGACGCTCTGGAGCCCAGAGGCATGCCCTCAGCTACCCTGCGCGAATGAGATTT
TTATGGCGGTCATAGTTACAGAGGGATTCAAGGAGAGACTGTACGGCGGCAAACTGGTGC
CCGTGCCCTCTCAGACAACGCCCGTACACATTGGGGAACACCAGGCGTTCAAGATACCCT
TGTATGACGAGGATCTGTTTGGTCCAAGTCGCGCCCAAGAACTATGTAGGTTTTACAACC
CCGATATCAGTAGATACCTACATGACTCCATATTCACTGGAATAGCACAGGCTCTAAGGG
TAAAGGACGTTAGCACGGTCATCCAAGCCTCAGAAAGGCAATTTGTGCACGACCAATACA
AGATACCAAAGCTGGTCCAAGCCAAGGACTTCCCCCAGTGTGCTTCCAGGGGAACCGACG
GGTCTACCCTAATGGTGATAGACAGTCTGGTGGCTGAACTTGGTATGAGTTATGGTCTGT
CCTTTATTGAGGGACCCCAGGATAGCTGCGAGGTTCTAAATTATGACACGTGGCCCATCT
TTGAAAACTGCGAGACGCCAGATGCCCGCCTTCGTGCACTAGAAGTTTGGCACGCAGAGC
AGGCCTTGCATATTGGCGCCCAGCTGTTTGCGGCCAACTCTGTGCTCTACCTGACCAGAG
TGGCAAAGCTGCCTCAGAAGAATCAGAGAGGAGACGCCAACATGTACAACTCATTCTACC
TACAGCATGGCCTGGGATACCTCTCAGAGGCAACAGTAAAGGAAAATGGAGCCTCTGCCT
TCAAGGGCGTGCCAGTGTCTGCACTGGATGGGTCATCTTACACCCTCCAGCACCTGGCCT
ACGCGTCCTCTTTCTCCCCACATCTCCTGGCAAGGATGTGTTACTATCTGCAGTTCTTGC
CCCACCATAAAAACACCAACAGTCAGTCATACAATGTGGTGGACTACGTGGGCACCGCGG
CACCTAGTCAAATGTGTGACCTGTGTCAGGGGCAATGTCCAGCTGTATGCATCAACACGC
TGTTTTACAGGATGAAGGACAGGTTCCCACCTGTTCTGTCAAACGTTAAGAGAGACCCAT
ATGTGATCACGGGCACAGCGGGAACGTACAATGACCTAGAGATTCTCGGAAACTTTGCCA
CCTTCAGGGAGAGAGAGGAGGAGGGGAATCCTGTGGAAGATGCTCCAAAGTATACATATT
GGCAACTATGCCAGAATATAACCGAGAAGCTAGCGTCCATGGGCATCTCGGAGGGCGGCG
ATGCCCTAAGAACCCTCATTGTGGACATCCCCAGCTTCGTCAAAGTGTTCAAGGGGATAG
ACAGCACGGTAGAGGCAGAGCTCCTAAAGTTTATTAACTGCATGATCAAAAACAATTACA
ACTTCAGAGAGAACATCAAATCCGTCCATCACATCCTTCAGTTTGCATGCAACGTATACT
GGCAGGCGCCGTGCCCGGTTTTTCTGACCCTTTACTACAAGTCACTGCTGACGGTCATAC
AGGACATATGTCTGACGTCATGTATGATGTACGAGCAGGACAACCCGGCCGTGGGAATTG
TACCATCCGAGTGGCTTAAAATGCACTTTCAGACAATGTGGACCAACTTCAAGGGTGCCT
GCTTCGACAAAGGAGCAATCACGGGCGGGGAACTAAAAATAGTCCACCAGTCCATGTTCT
GTGACCTCTTTGACACCGACGCTGCCATAGGAGGGATGTTTGCACCCGCTCGGATGCAGG
TCAGGATAGCCAGAGCAATGCTCATGGTTCCAAAAACCATAAAAATAAAAAACAGGATCA
TCTTTTCCAACTCCACCGGAGCAGAGTCGATCCAGGCAGGTTTTATGAAGCCGGCCAGCC
AAAGGGATTCATACATCGTCGGAGGACCCTACATGAAATTCCTAAACGCCCTGCACAAAA
CACTTTTTCCTTCCACAAAAACTTCTGCCCTGTACTTGTGGCATAAGATTGGCCAGACCA
CAAAAAATCCCATACTACCAGGTGTCTCGGGGGAACACCTAACGGAGTTATGTAATTATG
TAAAGGCAAGTAGCCAGGCTTTCGAAGAGATAAATGTTTTGGACCTTGTGCCAGACACCC
TGACCTCATATGCGAAAATAAAACTAAACAGTTCCATTCTCCGGGCTTGCGGACAGACAC
AGTTTTATGCAACTACTCTCTCTTGCCTTTCGCCAGTGACTCAGCTGGTTCCGGCCGAGG
AGTACCCCCACGTACTGGGGCCAGTGGGGTTGTCATCTCCAGATGAATACAGGGCAAAAG
TCGCCGGCAGGTCTGTAACCATTGTACAGTCAACACTGAAGCAAGCTGTTTCCACCAACG
GACGACTCCGGCCTATCATTACCGTGCCACTGGTGGTCAACAAATATACAGGGAGCAACG
GGAACACAAACGTCTTTCACTGTGCAAACCTGGGATACTTCTCGGGGAGAGGGGTGGACA
GAAATCTCAGGCCAGAAAGCGTCCCCTTTAAAAAGAATAATGTCAGCTCTATGCTAAGAA
AACGCCACGTGATTATGACCCCCCTGGTAGACAGGCTGGTAAAGAGAATAGTTGGCATCA
ACTCTGGGGAATTCGAGGCAGAAGCGGTTAAGAGAAGTGTGCAGAATGTCCTGGAAGACA
GAGATAACCCAAACCTGCCGAAGACAGTTGTATTAGAGTTGGTTAAGCACCTAGGGAGCT
CCTGTGCAAGTCTCACAGAGGAGGACGTGATTTACTACCTGGGCCCTTATGCCGTACTTG
GGGACGAGGTCCTGTCATTACTGAGCACAGTGGGCCAGGCGGGGGTGCCATGGACGGCCG
AGGGTGTGGCCTCGGTCATCCAGGACATAATAGATGATTGCGAGTTACAGTTTGTGGGCC
CAGAAGAGCCTTGCCTTATCCAAGGACAGTCGGTAGTGGAGGAGCTTTTTCCGTCCCCGG
GCGTCCCAAGCCTGACAGTGGGTAAAAAACGAAAAATCGCATCCCTGCTCTCTGACCTGG
ATTTGTAGTTGTGTACCCGTAACGATGGCAAAGGAACTGGCGGCGGTCTATGCCGATGTG
TCAGCCCTAGCCATGGACCTCTGTCTTCTTAGTTACGCAGACCCGGCAACACTGGACACT
AAAAGTCTGGCCCTCACTACAGGGAAGTTTCAGAGCCTTCACGGCACACTACTCCCCCTC
CTCAGACGACAAAACGCACACGAATGCTCAGGTCTGTCACTAGAATTGGAGCACCTTTTG
GAAAACGTGGCTGATGCTCTGGCCACGTTGGGAGTGTGCACTAGCAGAAAACTGTCTCCA
GAAGAGCATTTTTCCCTCCTGCATTTGGACACAACATGCAACAAGCACCGGAGCGTTAGG
TTTAATTTTTACGGAAATTGGGCCTTGGAGTTAAAGCTGTCACTAATAAACGACGTTGAA
ATTTTCTTTAAACGTCTTAGTAGCGTTTTTTATTGTATAGGATCGGGCAGTGCTCTGGAG
GGTTTGGGGGAGGTATTGCGTTTCGTTGGGAAGCTGAGGGGTATCTCACCCGTACCTGGG
CCGGACCTATATGTCTCAAATCTGCCCTGCCTAGAATGCCTTCAGGAAGTGTGTCTGACT
CCCAACCAGGGCACCAGTCTGCAGGCCATGCTCCCAGACACGGCCTGCAGTCACATATGT
ACCCCCGCATGCGGTGAGCCTGTCCGGGGCCTCTTTGAGAACGAGCTAAAACAGCTCGGG
CTTCAAACCCCTGAGTCCATACCTACTACCCCCTGTCAGTCCCGGGTAAGGCAAGATGAT
GAAATCAGACAGAGCTCTCTAATGGCGGTAGGAGATCACCACATTTTCGGAGAGGTGACC
AGATCTGTCCTGGAAATCTCAAACCTGATCTATTGGAGCTCTGGCCACTCGGATGCCACC
TGCGACGGAGACAGAGACTGCTCTCACCTGGCCTCGCTGTTTACTCACGAGGCTGACATG
CATAAAAGGCGCGTCGACCTGGCCGGATGCTTGGGCGAACGCGGCACGCCCAAACACTTT
TTTGACTGCTTTCGCCCAGACTCCCTAGAAACCCTTTTCTGTGGTGGTCTTTTTAGCTCC
GTGGAGGACACCATAGAAAGTCTCCAAAAGGACTGCTCTTCTGCCTTCTACCAACAGGTA
AACTACACTACTGCACTGCAAAAACAGAACGAGTTTTACGTCCGACTCAGCAAACTGCTG
GCAGCTGGTCAGCTAAATTTGGGCAAATGTTCCACTGAAAGTTGCCCATCCGAGGCCCGT
AGGCAGCTGGTAGGTGGGGGCAAACCAGAGGAAGTGCTGAGGGATGCAAAACACCGGCAA
GAACTATACCTTCAGAAAGTGGCACGCGACGGTTTTAAAAAACTCTCTGATTGTATAAGA
CACCAGGGCCACATCCTGTCTCAGACCCTGGGTCTAAGACTGTGGGGGTCTGTCATCTAC
AACGAGGCATCTGCCCTACAAAACCACTTTTTACACAGAGCACAGTTCATATCCCTCCCC
TGGCAGGACCTGACGGTCGACTGTCCAACGCGGTTTGAAAATTCTAAATATATCAAAAAT
TCTCTGTACTGCCAGCGTCTGGGGCGGGAACACGTAGAGATCCTGACACTGGAGTTCTAC
AAACTTATCACGGGCCCGCTGTCAAAGCGACATACTTTATTTCCCAGTCCTCCAAATGTG
ACGCTGGCTCAGTGCTTCGAGGCTGCGGGCATGCTTCCCCATCAAAAGATGATGGTATCA
GAGATGATCTGGCCCAGCATAGAGCCGAAGGACTGGATAGAGCCCAACTTCAACCAGTTC
TATAGCTTTGAGAATCAAGACATAAACCATCTGCAAAAGAGAGCTTGGGAATATATCAGA
GAGCTGGTATTATCGGTTTCTCTGTACAACAGAACTTGGGAGAGGGAGCTAAAAATACTT
CTCACGCCTCAGGGCTCACCGGGGTTTGAGGAACCGAAACCCGCAGGACTCACAACGGGG
CTGTACCTAACATTTGAGACATCTGCGCCCTTGGTGTTGGTGGATAAAAAATATGGCTGG
ATATTTAAAGACCTGTACGCCCTTCTGTACCACCACCTGCAATTGAGCAACCACAATGAC
TCCCAGGTCTAGATTGGCCACCCTGGGGACTGTCATCCTGTTGGTCTGCTTTTGCGCAGG
CGCGGCGCACTCGAGGGGTGACACCTTTCAGACGTCCAGTTCCCCCACACCCCCAGGATC
TTCCTCTAAGGCCCCCACCAAACCTGGTGAGGAAGCATCTGGTCCTAAGAGTGTGGACTT
TTACCAGTTCAGAGTGTGTAGTGCATCGATCACCGGGGAGCTTTTTCGGTTCAACCTGGA
GCAGACGTGCCCAGACACCAAAGACAAGTACCACCAAGAAGGAATTTTACTGGTGTACAA
AAAAAACATAGTGCCTCATATCTTTAAGGTGCGGCGCTATAGGAAAATTGCCACCTCTGT
CACGGTCTACAGGGGCTTGACAGAGTCCGCCATCACCAACAAGTATGAACTCCCGAGACC
CGTGCCACTCTATGAGATAAGCCACATGGACAGCACCTATCAGTGCTTTAGTTCCATGAA
GGTAAATGTCAACGGGGTAGAAAACACATTTACTGACAGAGACGATGTTAACACCACAGT
ATTCCTCCAACCAGTAGAGGGGCTTACGGATAACATTCAAAGGTACTTTAGCCAGCCGGT
CATCTACGCGGAACCCGGCTGGTTTCCCGGCATATACAGAGTTAGGACCACCGTCAATTG
CGAGATAGTGGACATGATAGCCAGGTCTGCTGAACCATACAATTACTTTGTCACGTCACT
GGGTGACACGGTGGAAGTCTCCCCTTTTTGCTATAACGAATCCTCATGCAGCACAACCCC
CAGCAACAAAAATGGCCTTAGCGTCCAAGTAGTTCTCAACCACACTGTGGTCACGTACTC
TGACAGAGGAACCAGTCCCACTCCCCAAAACAGGATCTTTGTGGAAACGGGAGCGTACAC
GCTTTCGTGGGCCTCCGAGAGCAAGACCACGGCCGTGTGTCCGCTGGCACTGTGGAAAAC
CTTCCCGCGCTCCATCCAGACTACCCACGAGGACAGCTTCCACTTTGTGGCCAACGAGAT
CACGGCCACCTTCACGGCTCCTCTAACGCCAGTGGCCAACTTTACCGACACGTACTCTTG
TCTGACCTCGGATATCAACACCACGCTAAACGCCAGCAAGGCCAAACTGGCGAGCACTCA
CGTCCCTAACGGGACGGTCCAGTACTTCCACACAACAGGCGGACTCTATTTGGTCTGGCA
GCCCATGTCCGCGATTAACCTGACTCACGCTCAGGGCGACAGCGGGAACCCCACGTCATC
GCCGCCCCCCTCCGCATCCCCCATGACCACCTCTGCCAGCCGCAGAAAGAGACGGTCAGC
CAGTACCGCTGCTGCCGGCGGCGGGGGGTCCACGGACAACCTGTCTTACACGCAGCTGCA
GTTTGCCTACGACAAACTGCGGGATGGCATTAATCAGGTGTTAGAAGAACTCTCCAGGGC
ATGGTGTCGCGAGCAGGTCAGGGACAACCTAATGTGGTACGAGCTCAGTAAAATCAACCC
CACCAGCGTTATGACAGCCATCTACGGTCGACCTGTATCCGCCAAGTTCGTAGGAGACGC
CATTTCCGTGACCGAGTGCATTAACGTGGACCAGAGCTCCGTAAACATCCACAAGAGCCT
CAGAACCAATAGTAAGGACGTGTGTTACGCGCGCCCCCTGGTGACGTTTAAGTTTTTGAA
CAGTTCCAACCTATTCACCGGCCAGCTGGGCGCGCGCAATGAGATAATACTGACCAACAA
CCAGGTGGAAACCTGCAAAGACACCTGCGAACACTACTTCATCACCCGCAACGAGACTCT
GGTGTATAAGGACTACGCGTACCTGCGTACTATAAACACCACTGACATATCCACCCTGAA
CACTTTTATCGCCCTGAATCTATCCTTTATTCAAAACATAGACTTCAAGGCCATCGAGCT
GTACAGCAGTGCAGAGAAACGACTCGCGAGTAGCGTGTTTGACCTGGAGACGATGTTCAG
GGAGTACAACTACTACACACATCGTCTCGCGGGTTTGCGCGAGGATCTGGACAACACCAT
AGATATGAACAAGGAGCGCTTCGTAAGGGACTTGTCGGAGATAGTGGCGGACCTGGGTGG
CATCGGAAAAACGGTGGTGAACGTGGCCAGCAGCGTGGTCACTCTATGTGGCTCATTGGT
TACCGGATTCATAAATTTTATTAAACACCCCCTAGGTGGCATGCTGATGATCATTATCGT
TATAGCAATCATCCTGATCATTTTTATGCTCAGTCGCCGCACCAATACCATAGCCCAGGC
GCCGGTGAAGATGATCTACCCCGACGTAGATCGCAGGGCACCTCCTAGCGGCGGAGCCCC
AACACGGGAGGAAATCAAAAACATCCTGCTGGGAATGCACCAGCTACAACAAGAGGAGAG
GCAGAAGGCGGATGATCTGAAAAAAAGTACACCCTCGGTGTTTCAGCGTACCGCAAACGG
CCTTCGTCAGCGTCTGAGAGGATATAAACCTCTGACTCAATCGCTAGACATCAGTCCGGA
AACGGGGGAGTGACAGTGGATTCGAGGTTATTGTTTGATGTAAATTTAGGAAACACGGCC
CGCCTCTGAAGCACCACATACAGACTGCAGTTATCAACCCTACTCGTTGCACACAGACAC
AAATTACCGTCCGCAGATCATGGATTTTTTCAATCCATTTATCGACCCAACTCGCGGAGG
CCCGAGAAACACTGTGAGGCAACCCACGCCGTCACAGTCGCCAACTGTCCCCTCGGAGAC
AAGAGTATGCAGGCTTATACCGGCCTGTTTCCAAACCCCGGGGCGACCCGGCGTGGTTGC
CGTGGACACCACATTTCCACCCACCTACTTCCAGGGCCCCAAGCGGGGAGAAGTATTCGC
GGGAGAGACTGGGTCTATCTGGAAAACAAGGCGCGGACAGGCACGCAATGCTCCTATGTC
GCACCTCATATTCCACGTATACGACATCGTGGAGACCACCTACACGGCCGACCGCTGCGA
GGACGTGCCATTTAGCTTCCAGACTGATATCATTCCCAGCGGCACCGTCCTCAAGCTGCT
CGGCAGAACACTAGATGGCGCCAGTGTCTGCGTGAACGTTTTCAGGCAGCGCTGCTACTT
CTACACACTAGCACCCCAGGGGGTAAACCTGACCCACGTCCTCCAGCAGGCCCTCCAGGC
TGGCTTCGGTCGCGCATCCTGCGGCTTCTCCACCGAGCCGGTCAGAAAAAAAATCTTGCG
CGCGTACGACACACAACAATATGCTGTGCAAAAAATAACCCTGTCATCCAGTCCGATGAT
GCGAACGCTTAGCGACCGCCTAACAACCTGTGGGTGCGAGGTGTTTGAGTCCAATGTGGA
CGCCATTAGGCGCTTCGTGCTGGACCACGGGTTCTCGACATTCGGGTGGTACAAGTGCAG
CAACCCGGCCCCCCGCACCCAGGCCAGAGACTCTTGGACGGAACTGGAGTTTGACTGCAG
CTGGGAGGACCTAAAGTTTATCCCGGAGAGGACGGAGTGGCCCCCATACACAATCCTATC
CTTTGATATAGAATGTATGGGCGAGAAGGGTTTTCCCAACGCGACTCAAGACGAGGACAT
GATTATACAAATCTCGTGTGTTTTACACACAGTCGGCAACGATAAACCGTACACCCGCAT
GCTACTGGGCCTAGGGACATGCGACCCCCTTCCTGGGGTGGAGGTCTTTGAGTTTCCTTC
GGAGTACGACATGCTGGCCGCCTTCCTCAGCATGCTCCGCGATTACAATGTGGAGTTTAT
AACGGGGTACAACATAGCAAACTTTGACCTTCCATACATCATAGCCCGGGCAACTCAGGT
GTACGACTTCAAGCTGCAGGACTTCACCAAAATAAAAACTGGGTCCGTGTTTGAGGTCCA
CCAACCCAGAGGCGGTTCCGATGGGGGCAACTTCATGAGGTCCCAGTCAAAGGTCAAAAT
ATCGGGGATCGTCCCCATAGACATGTACCAGGTTTGCAGGGAAAAGCTGAGTCTGTCAGA
CTACAAGCTGGACACAGTGGCTAAGCAATGCCTCGGTCGACAAAAAGATGACATCTCATA
CAAGGACATACCCCCGCTTTTTAAATCTGGACCTGATGGTCGCGCAAAGGTGGGAAACTA
CTGTGTTATTGACTCGGTCCTGGTTATGGATCTTCTGCTACGGTTTCAGACCCACGTTGA
GATCTCGGAAATAGCCAAGCTGGCCAAGATCCCCACCCGTAGGGTACTGACGGACGGCCA
ACAGATCAGGGTATTTTCCTGCCTCTTGGAGGCTGCTGCCACGGAAGGTTACATTCTCCC
CGTCCCAAAAGGAGACGCGGTTAGCGGGTATCAGGGGGCCACTGTAATAAGCCCCTCTCC
GGGATTCTATGACGACCCCGTACTCGTGGTGGATTTTGCCAGCTTGTACCCCAGTATCAT
CCAAGCGCACAACTTGTGCTACTCCACACTGATACCCGGCGATTCGCTCCACCTGCACCC
ACACCTCTCCCCGGACGACTACGAAACCTTTGTCCTCAGCGGAGGTCCGGTCCACTTTGT
AAAAAAACACAAAAGGGAGTCCCTTCTTGCCAAGCTTCTGACGGTATGGCTCGCGAAGAG
AAAAGAAATAAGAAAGACCCTGGCATCATGCACGGACCCCGCACTGAAAACTATTCTAGA
CAAACAACAACTGGCCATCAAGGTTACCTGCAACGCCGTTTACGGCTTCACGGGCGTTGC
CTCTGGCATACTGCCTTGCCTAAACATAGCGGAGACCGTGACACTACAAGGGCGAAAGAT
GCTGGAGAGATCTCAGGCCTTTGTAGAGGCCATCTCGCCGGAACGCCTAGCGGGTCTCCT
GCGGAGGCCAGTAGACGTCTCACCCGACGCCCGATTCAAGGTCATATACGGCGACACTGA
CTCTCTTTTCATATGCTGCATGGGTTTCAACATGGACAGCGTGTCAGACTTCGCGGAGGA
GCTAGCGTCAATCACCACCAACACGCTGTTTCGTAGCCCCATCAAGCTGGAGGCTGAAAA
GATCTTCAAGTGCCTTCTGCTCCTGACTAAAAAGAGATACGTGGGGGTACTCAGTGACGA
CAAGGTTCTGATGAAGGGCGTAGACCTCATTAGGAAAACAGCCTGTCGTTTTGTCCAGGA
AAAGAGCAGTCAGGTCCTGGACCTCATACTGCGGGAGCCGAGCGTCAAGGCCGCGGCCAA
GCTTATTTCGGGGCAGGCGACAGACTGGGTGTACAGGGAAGGGCTCCCAGAGGGGTTCGT
CAAGATAATTCAAGTGCTCAACGCGAGCCACCGGGAACTGTGCGAACGCAGCGTACCAGT
AGACAAACTGACGTTTACCACCGAGCTAAGCCGCCCGCTGGCGGACTACAAGACGCAAAA
CCTCCCGCACCTGACCGTGTACCAAAAGCTACAAGCTAGACAGGAGGAGCTTCCCCAGAT
ACACGACAGAATCCCCTACGTGTTCGTCGACGCCCCAGGTAGCCTGCGCTCCGAGCTGGC
AGAGCACCCCGAGTACGTCAAGCAGCACGGACTGCGCGTGGCGGTGGACCTGTACTTCGA
CAAGCTGGTACACGCGGTAGCCAACATCATCCAATGCCTCTTCCAGAACAACACGTCGGC
AACCGTAGCTATCTTGTATAACTTTTTAGACATTCCCGTGACTTTTCCCACGCCCTAGTG
ACTCAGACGCGGAAACAGCGCCTAGAAAGTTTCCTCTTGCGCTATGTGGGACAACTAGAG
TCCAACCTGGCAAGCAGTGGAGCAAGACGCCAGACAGCCGATCTCGAAAAAAATAATGCA
GACAGAGGCAACGTTCATCCTAGGTGACTGGGAGATAACGGTGTCTAACTGCCGGTTTAC
TTGCAGCAGCCTAACATGTGGCCCCCTTTACAGATCTAGCGGCGACTACACGCGGCTAAG
AATCCCCTTCTCTCTGGATCGACTAATACGTGACCATGCCATCTTTGGGCTAGTGCCAAA
TATTGAGGATCTGTTAACCCATGGGTCATGCGTCGCCGTAGTGGCCGACGCAAACGCCAC
AGGCGGCAACGCGCGACGCATCGTCGCGCCTGGCGTGATAAACAATTTTTCAGAACCCAT
CGGCATTTGGGTACGCGGCCCTCCGCCGCAAACGCGCAAGGAAGCTATTAAGTTCTGCAT
ATTTTTTGTCAGTCCCCTGCCCCCGCGGGAGATGACCACATATGTGTTCAAGGGCGGCGA
TTTGCCTCCCGGAGCAGAGGAACCCGAAACACTACACTCCGCCGAGGCACCCCTACCGTC
GCGCGAGACGCTGGTAACTGGACAGCTGCGATCCACCTCGCCGCGAACGTATACGGGATA
CTTTCACAGTCCTGTCCCGCTCTCTTTTTTGGACCTCCTGACATTCGAGTCCATTGGGTG
TGACAACGTGGAAGGTGACCCCGAGCAATTGACACCCAAGTACTTGACGTTCACGCAGAC
GGGAGAAAGACTTTGCAAAGTAACCGTTTACAACACCCATTCGACAGCATGCAAGAAGGC
CCGTGTTCGTTTCGTCTACAGACCGACGCCGTCCGCCCGTCAGCTTGTCATGGGTCAGGC
TTCACCCCTCATAACAACCCCTCTGGGAGCCAGGGTATTCGCAGTCTATCCAGACTGTGA
GAAAACTATCCCACCTCAGGAAACCACCACCCTGAGGATTCAATTGCTGTTCGAGCAGCA
TGGTGCCAACGCCGGAGACTGCGCCTTTGTCATCATGGGGCTCGCCCGTGAAACAAAGTT
TGTCTCATTTCCCGCAGTACTCCTTCCGGGCAAGCACGAACACCTTATTGTATTCAACCC
ACAGACACATCCTCTGACCATTCAACGGGACACAATAGTGGGCGTGGCAATGGCTTGCTA
TATCCACCCCGGTAAGGCAGCCAGCCAGGCACCATACAGCTTCTACGACTGCAAGGAAGA
GAGCTGGCACGTGGGGCTCTTCCAGATCAAACACGGACCTGGAGGGGTCTGTACACCACC
TTGCCACGTAGCGATTAGGGCCGACCGCCACGAGGAACCCATGCAATCGTGACTGTCCGA
GCACATATGGCGCAGGAGTCAGAGCAGTGCTCCCGTGCGTTTGCAGTATGCAGTAGTAAA
CGACAGCTCGGGCGCGGCGAGCCCGTATGGGATTCCGTCATTCACCCTAGCCACATCGTC
ATCTCTAATCGAGTACCCCTCTTACTAAGAGAACAGAACATATGTCTCCCTTCGTGCCCC
AGCGTCGGCCAGATCCTCCACAGAGCCTACCCCAACTTTACATTCGACAACACGCACCGC
AAGCAGCAAACGGAGACCTACACTGCATTCTACGCTTTTGGGGACCAAAATAACAAGGTT
AGGATCTTGCCCACTGTTGTGGAAAGCTCCTCGAGCGTGCTGATTTTTAGACTACGCGCG
TCGGTCTCTGCGAACATCGCCGTGGGAGGGCTCAAAATAATAATACTTGCTCTCACCCTG
GTGCATGCCCAAGGAGTGTACCTGCGTTGCGGTAAGGACCTTTCTACACCACACTGCGCA
CCGGCTATTGTTCAGCGTGAGGTGCTGAGCAGCGGGTTTGAGCCGCAGTTTACCGTAACT
GGCATTCCAGTGACATCCTCGAACTTAAACCAATGCTACTTTCTGGTAAGAAAGCCAAAA
AGCCGGCTGGCAAAGCCGTTTGCACGCCTGTCCGCGGAGACGACTGAGGAGTGTCGCGTC
AGGTCTATCCGCCTCGGGAAGACACACCTGCGGATATCGGTGACTGCGCCTGCGCAGGAA
ACGCCCGTCTGGGGGCTCGTGACCACGAGCTTCAGCCTTACCCCCACCGCACCGCTGGCC
TTTGATCGTAACCCGTACAATCACGAGACATTTGCCTGTAACGCCAGGCACTACATCCCA
GTAATCTACAGCGGACCAAAAATTACGCTGGCCCCGCGCGGCCGCCAGGTAGTCTGGCAC
AACAACAGCTACACGTCCTCCCTGCCATGCAAAGTCACAGCCATCGTGTCAAACCACTGC
TGTAACTGTGACATATTTTTAGAGGACTCGGAATGGCGCCCAAACAAGCCAGCACCCCTG
AAACTGGTGAACACGAGTGATCATCCCGTCATATTGGAGCCGGACACACACATTGGAAAC
GCCCTCTTCATCATCGCACCCAAGGCCCGAGGTTTACGCAGACTGACTCGCTTAACCACA
AAAACCATTGAACTTCCTGGCGGGGTAAAGATAGACAGCAGGAAATTACAAACATTCAGA
AAAATGTATGTTGCCACCGGACGCAGTTAGGTGTCCGGTTCCCACCCACACATTTGTCTT
TATTGCTTTCAAATAAAACGGTGTTCTCTCAACCTCCTACGGGCTCACTAGTATTGTGTT
CCCATACGCGCCTGTCGCCCCAGGATCAACACTTCGTCCCCTATCCACCCGAATACATAA
CACACACAAAGACATAGTGACTGTAGACAGTTAATCTTTATTGTCTAGACACGCAAAGTA
TATTAGTGTTATAAGAAATTTTATGTCACGTCGCTCTTTACTTATCGTGGACGTCAGGAG
TCACGTCTGGGATAGAGTTCAAAACACGCACCGCTTGACCTGCAAACTTTTCCATTGCAC
TCAGAACATAAAACGAAGCAAAGTGTCTCACCCAATACTTAAGTCCCTGAAGCCTCCCTA
ATAGACCGCGGTCAAATTTGGGTGGACTGTAGTGCGTCTTAGTCAGCTTATTGAGCTCTT
CCTGTATGTCCCATCCTAAGGTCTTCGTCAGAAGCTCCATGACGTCCACGTTTATCACTG
ATTTTCCAAACTCCGTCGTTAAAAACTTAAACAACACCTCGAATTCGAAAAAGCCATCGG
CGAGCTTTTTAAGGCAGCTAGTCTCATTAAATCCTATTAACCCGCAGTGATCAGTATCGT
TGATGGCTGGTAGTTTCAGATGAAAAATAGCAGCGGGCTCTAGAATACCCTTGCAGATGC
CGGTACGGTAACAGAGGTCGCGGAAGCATTCATCGATCACCCATAGCATCCAATTGAGTC
TCTGAATGAGAAGATCCTTTTCAAACTCGGGGGCGTCCGGCAACTTGCCCCGCGTTCCAG
ATACCAGCAGTGAACCTACCAGCAAGATAGACCACAACTTGAACCAGCACATGGCTGCTA
ACGCGGCATACACTAGCCGGTGGTGCCCGAGCGGGAGTTACGAAGTCTCACTGAAGGGCG
GGGTCGCGGATCGGGGCCGCTCCAAATCAGGCAACGCCGTATCCGAACTCTGAGTCACTT
TTATGTAGGTCTCAAACATGTAAAAGATACCACGTTCTTGAAAAACCCTCTCTTGCTCGC
CAGGCTTGGGGTTCACGCGGGCATACGCAGCCAAGCTATCATGCGAGAGAAACACGTCAC
ACGCAAAGTCATGTAAAACCCGGGTTAAAAATAGCCTAACTGGCCAGGGGCCAGTGAGCG
CCTCCCGGTACAAGTTCCCACCCCCGATGACCCAAACCTTGTCAATTTGCTGTGCTAGCT
CTGGGCTTCTCGCCAACCCAAGCGCGGCATCGAGCGAACTCGCCAAAAAGTGAGCACCAG
GGGGCGGGGTTTCTAACGTGCGACTTAGAACCACATTGATTCTACCCGCCAATGGTCTAC
AGCCCGCGGGAATCGAAAGCCATGTGCGCCGCCCCATAACAACCATGTTTTGTTTTCCAG
GGGCACAGTCGGTAGTCAGCTGTCGAAAACGCCTCATGTCTCCCCGCAATGCAGGCCACG
GGAGACATCTGTTTTTTCCGATCCCGAGTTTGGTATCAACCGCAACTACACAGTAAAGTG
TAGGATCCATGCCGCGAGGGTATAGGTAAACACCACCAACCACACAGTGTGCTCTTATAT
ACTTTTAATGAAACATAAGGGCAGACGAAACAGCCGAACGTTTCCTAATCACGCCCATGG
AACCATAGCCACCCCCAGGCAAACCCTGTGGAAGGATATCAACTAGAGAGGAGGGTCCAG
CCTTATTATGGCAGGAGACACTATAAGCCCCATCGCCCGACTGGACACCAACATAACCGC
CACAGTAAGTGGCCCTATACCGCTCAGCGCCCAAGTTGTTACAGTCACACCCAACCGCGG
TTGGCTCTACATTGTCATCACGTCCATCATTATGTGTTGGTTCTCCCGCTTCCTTGTACC
CTGCAGCTTCATCCACGGATTCTTCTGAGTCGCGATGCACAGGAGCGCCATCCGCGGGGC
CATCTTGGTCGCCTGGAGCTGCCCCCGCGGGCCCCTCCTCGTCCTGGTTATCCCCACGGG
GAAGAATTTCCTGAAGCTCGATCTCCTCTACCGCACACTCTGGTGATGTCGGCCGAGGTC
TATATGGAAACACTTCAACCCGGGTGTTTACAGCAGCGTATGCCCGCCCCACGTGGCGCA
TCATGTGGAAAAACGCACCCAACCCAAAAACGACAAACAATTGGTAAAACACGAAAAAAA
CGTAGTACGCGGCTGCAGCGACGTGATCTATCTCTGGGTCATGACCGCCCACTATATATA
GCCAAACCCACGTCGCAGCGGCAAGGCCAGCGGCCCCCAATGTCATGATGAAAATAAAAA
CAATCAGTTCCAGACCCTCCTGGTAAGTCAGCCGAGGCAATAGCGTCATTTCGCGCAAGG
GTCGCCAGACCACGCGCGTGTTGTATACGACGCCACATATCTGACAGGCCGTGTTTCTAG
AGATAGTGAGCCAGGTGCTTAAACAACTTCTATGGACGTTCTCGAGCTCTCCTGTGCATC
CACAGGCTCTAAATCTCTCATTTCCGAGCTCCTCGTTGCAAATCCAGCAGACAGGAACAT
CCTCATCTTCCATATCCTGAGAGAGAACCCACAATAAAACATGGCATTAACCCCTGCAAC
AAGTGACCGTACCAGGGCACGCGTCCAGGCAACCGGGGTCCCCCTCGTTGGTCTATACAA
TTCCATGACTACCTACTGGTAATGCTACAGCCACTCACTGTACAAGCCGGTTAACTGGGA
GGCGACGCTGGCGTGGTATCGGCAACTGAAACACACCACTCCACTCCAAACACTTATGTA
CTTTGTGGCTCGGCTTTATTGTAACAGCCAAGAGGGGCGTTTGTGGCTCAGCTTTATTGT
AACAGCCAAGAGGGACGTATGTGGCTATCTCACAAAAAGTCACCGATTCATGTAGACAAC
CCGCTCCCACGAATTCGGTTTTTAAAAAGCCCTCACGTATACAGACGGGCCACTAAATAC
GCACATGAGCGGGCATCCTGTTTCCGCCTTGACGCCCACCACTCTGACCGCACGCTAAAC
ATCGCCCTACCTGCTATACTGCCATTTCCATACGAATGGTAGGATGCGGGCAGTAGTCCA
CCAGTCTAAAATCATCAGGTGTAAACTCTTCCATGGAAGAAACAGACCGGAGTATCTCCA
GGCGCGGAAAGGGACGTGGAGTGCGCGTCAGCTGCAGCCGTAGTGGCTCTATATGCGTTT
TGTAGATGTGGGCATCTCCCAACGTGTGAATAAACTCCCCGGGTCTAAGACCAGTAACAT
GAGCAAGCATATAAGTTAAGAGGGAATAGCTGGCAATGTTAAAAGGAACTCCCAAACCCA
TGTCTCCCGACCTCTGATACAGCTGACAGGAAAGCTCACCGTCAGCTACATAAAATTGAC
ATAACAAGTGACAGGGCGGAAGCGCCATCAACGACAAGTCCGCCGGGTTCCACGCACACA
TAATGATTCTTCTATCGTGCGGATTATTTTTTATTAAATCCACAATGTACGACAATTGGT
CAAACCCCTGGCCTGTATAGTCAGCATCCGCGTCCACGTACGCCGCCCCAAAGTGCCTCC
ACTGGAAACCGTAAACAGGTCCCAAATCCCCCTCCCTTCTGTGCGCCAGGCCGCGCCCGG
CCAGGAACTCCCTGGAGCCATTTTTGTCCCATATCTTGACTCCTGTTCTTGAAAGCTCCC
TGGAGTCAGTACTCCCCTTCAGAAACCAAAGCAGCTCTTGCACTACGCCTCGCCAAAACA
CCCGCTTTGTGGTTAGTAAGGGAAAGTGGTCCCGCAGACTATACCTGGCCTGCATGCCAA
ATAGAGAGAGGGTGCCTATGCCGGTGCGGTCGAGTCGATCGCTGCCACGGCACAAAATTT
CCCTCAACTGCCTGAGATACTGAAGTTCCTCGTGGGGCGTCTCAGCCCCAGTTACCTCAT
GCTGAATCGAACAAGGGTCAACCTCGGGGGCCAAAGCCAAGACGCCAGGCTTTTGACAGA
AGCGAAACCCCCTGGCACGGAATAACTTTTTGGCGACATACAAGCTTAAAGGTACAAACG
GAAACATGATAGATCCTGGAAGTTTGTGAAGCCCTGTGCCCGGAGAGACACCCCTCAACT
CGCAGTGCTCGGAGACCTACATGTATACTCAGGCTCTTCTATAAACCCTCCCCAAAAGTT
TATAAAACACCGTACGTAATACACATTACTCACAGTTCCCACGGTGACGCCCAAACCCAT
GCACACGGGCGTGATCGATACCAGAAAACATCACAAGAACAAAAAGTGTGTGTCTGACAT
TCACATTTATTTTTACAAGACAATTTTGTGCAGTAGAGTTGTGCCTTCCGACACCCCGCG
CCGTTCGCTGTTCTCCTGTAATTGGGAGATCCCACTCCTTGGCAGGCACGTTTCACGAAA
CGCTCTTGTCTCGCTGGCCTTAGACTTGTGGACCCAACATGGGTATCGTTAGAGATCCGT
CGCGTAAATGCGCAGCTGGCAAAGCATTCTTCAGCGAGCAGTGACTGGTAATTGCTGCAT
CAGCTTCTTCACCCAGTCTTTCGATTTGTCGGCACACACCTGGCGACCACGCTTTGTCAA
AAATATCACACCCGGCTTGCTGCACAGTTGGGAGGTGGGGTACCAGCTGGACAGAAGCAC
CTGTGGTAATGGTCTTTTCTGGTAACCGAGACAGCACTTGTCCGGTCTATGCCAGGACGC
TCCCAGCGTGTCCCCAGATTGCAAACAAAGCAAGGCAGTCAGCACAGCGACGAGCAGGAT
GCCCTTGGTGTCCATAACTCCCCTCGTGTGTCCTCGTGTAAATGCGAAACGGCGATGTTA
GGTCAGGCGCGGTAAACAGCTCAACTCGGTTCAAAACACGTACGTGATGTAGTGCTGGTT
CTACGACGCCTACCTGTAAACTCCAGGATCCTGGGCTTTTATTACGAAGGCCAACACCCC
AAAAAATCCACGCCCCCGTGACCGCAGGGGCGGTTACTAACGACGGTTACAGGTCCCTCC
CGAGCCACGCACCTGCCATGTAACCTGCAAGGTAACCAGACAAACATCTAGGAAGCGTAA
ATATCCCCAGGTAGGAGAAGTATTGCATATGTCACAGACTCAACACACACGGGCCGTTAC
GCAACGGCTAGGGGCATAACCCTTTACCGGCGCGAAGCGCTACGC
>contig_5 (11086nt)
GCTGCTGTGGCTCCTGCTGCTGTGGCTCCTGCTGCTGTTGTGAACTTTGGATGCTCAACG
TTTTGTTTCCATCGCCCCCGTCCTCCTCGTCATCCTCCTCGTCATCCTCCTCGTCATCCT
CCTCGTCATCCTCCTCGTCATCCTCATCTGTCTCCTGCTCCTCCTCATCATCCTTATTGT
CATTGTCATCCTTGTCAACCTGACTTTCCTTGCTAATCTCGTTGTCCCCATTATCCTCGC
CAGCCTGATTATTTTCGGAACATTCTTTTTCATTCTTGGATGCTTCTTCTGCAATCTCCG
CAAGGAGCACCAACATGGCTGTGTCATCACCCCAGGATCCCTCAGACGGGGATGATGATC
CTATGGAGATGGGAGATGTAGGCGGTTGGCGTGGCGGAGTATCGCCATCGCTGGATGATC
CCACGTAGATCGGGGACTCTGTGGCCCATGGGGGGTACACACTACGGTTGGCGAAGTCAC
ATCTAGGGGGAGAGACTGGGGGCGACTGACATATTGGGTTTAGTGTAGAGGGACCTTGGG
GGGACGATAGCCTTCTTTTTCTCAGGCTACGCAGGGTAGACGGAGCTAAAGAGTCTGGTG
ACGACTTGGAGGGAGGCTCGGGTGGAGGAGTCGTGGGTGAGTGTGGAGGTGTAGTCTGCT
GCGAGGGTGGCGGACGCATAGGTGTTGAAGAGTCTGGCCTTCCTGTAGGACTTGAAAGCG
GTGGCCTTTGAGAAGACTCTGGAGACTGCGTGGGTGGCAATGCAGGAGATGGAGAATGAG
TATCCGTGGTCCCCGGAGACACAGGATGGGATGGAGGGATTGGGGAGGAAGACGTGGTTA
CGGGGGATAAGAGTGCCGGTGGAGGTAAAGGTGTTGCGGGAGCGGGTGAAGGAATGGGAG
CCACCGGTAAAGTAGGACTAGACACAAATGCTGGCAGCCCGGATGTGAACACTGTGGGAC
TTCCAGGTATAGGCAAGGTGTGGGGTCCACATTCCCGGCCGTCGACGGAGTCGGCGACAT
GCTTCCTTCGCGGTTGTAGATGTAGGTCATTGCCAAGGTCACATCTTTCCGGAGACCTGT
TTCGTTTCCTACAACTTCCTCTCGTTAAGGGCGCGCCGGTGCTCCGTCCCGACCTCAGGC
GCATTCCCGGGGGCGCCATCCTCGGGAAATCTGGTCTGACAACCAAAGTAAAATTATGGA
GGCGGTGGCAGTATATTCACATTATGCAATACCCGTAGTGACCACAAGGGGGAGCTCTCA
GACAATTAAGCGGTTACACACAGTAGCAGGCTGCAGTACCGCCCATGGCCACAGGATGGA
GATCGCAGACACTGAAACGCTGAAACACAGCATTAAGCTGCAATACCGCCGATGGCCACC
AGATGGCACGCGCCGCCAGCAAATTTAAGTCCTGGTGGCTCACCTGCCAGGTAAACAAGG
TTAAAGTGGGTTTGCTGGCCTTGCGTTGCCATGGATGCTACCTAGGCAAGTCCAGATATA
TAATCCGGGCGTGAGAAACAGAAACGGCCAATAACCCATGTTTTTCGAAAACCACCACAC
ACCTTAACACAAATCATGTACACCTGGTATTACTATTTCCCACACATCTTATAGCATTTC
AAAGATAAGGGTGCCTTACGGGCCGCCCGAAACAAGTGGGCGGGCGCTACTCACTGTTTA
TAAGTCAGCCGGACCAAGCTGCTGCTCTTGGGGACGTGACTGCTTCGTGGCGCAGCTGCC
TCCAAATGATACACACATTTTTTGATTGTCCCGGGCGCCGCGTAGTGGAGGGCGGAGTTA
TATCAAGCTACTTTCTGATTGGTGCCCCAGGCAGGACTGCCATAAAAACTGAAGAAGGCG
TGTCTGCTTTGCAGAATTTACCCCCCACTGTGCTCCCGGTTGCTGGCACCGGTTCAGTGG
TCCGACCTGTCGTCTGTGCTCCCCCGTGGACGACGCCGAGTGCCTCTCGGGGGTCCATGT
CTAGCCTCTTCATTTCATTACCTTGGGTGGCGTTCATCTGGCTAGCCCTCCTTGGCGCGG
TTGGGGGTGCCCGCGTTCAGGGGCCCATGCGGGGCTCTGCTGCCCTCACCTGCGCCATCA
CGCCCCGTGCTGACATAGTTAGCGTTACCTGGCAAAAAAGGCAGCTCCCCGGTCCCGTAA
ACGTCGCCACGTACAGCCATTCATATGGGGTGGTGGTTCAGACCCAGTACCGCCACAAGG
CAAATATAACCTGTCCTGGGCTTTGGAACTCTACCCTTGTTATCCATAACCTTGCAGTGG
ATGATGAGGGCTGTTACCTGTGTATCTTTAACTCATTTGGTGGCCGGCAGGTGTCATGCA
CAGCCTGCCTGGAAGTGACATCTCCCCCTACTGGACACGTGCAGGTAAATAGCACAGAAG
ACGCAGACACCGTCACCTGTTTGGCAACTGGTCGCCCACCCCCCAATGTCACCTGGGCCG
CACCCTGGAACAACGCCTCTTCTACCCAGGAGCAGTTCACTGACAGTGATGGTCTTACAG
TTGCGTGGAGGACCGTGAGGCTGCCGCGTGGGGATAATACCACCCCAAGTGAGGGAATAT
GTCTCATCACCTGGGGAAATGAGAGCATATCAATCCCGGCTTCTATTCAAGGCCCCTTGG
CCCATGACCTTCCCGCGGCCCAGGGAACTCTTGCCGGGGTTGCCATTACTCTGGTGGGCC
TATTTGGGATATTCGCATTACATCATTGCCGCCGCAAGCAGGGCGGTGCATCACCTACTT
CAGATGACATGGACCCCCTATCCACCCAGTGACTAGATGGACACCCCGTGAACCGTCGTG
CTTACCCACCCCCTTCTGATTCTGACAGACAACACTACTATGTCCCAAAGACTGTTTTTT
ACAGCCCGATGGCCCTTCAGGCCTCCTTGAGTGTCTAGCTGGTCCCGTGGTCATTGTGTG
GTTTGGCAGTCACTTCCCCATTTTGGTGTCGCGTTTTGGGTTTTGCCCTGCCCCCAGCCA
ACGTGGATCATATTCTTTCCCGTCAGGGGAGTGACAAGCTATAGGACAGAAAGGTCACCT
GGCCCAAACGGAGGATCCTAGGTGGGTGTGCATTTATTAGACGTTGGTGTGTTGAAGGAC
GGATCAGGCGGGGAGGAGGGGGTGGGGGAGACTTACTGCAGCACTAGGTTAGGTTGAAAG
CCGGGGTAAAAGGCGTGGCTAAACAACACCTATACTACTTGTTATTGTAGGCCATGGCGG
CCGAGGATTTCCTAACCATCTTCTTAGATGATGATGAATCCTGGAATGAAACTCTAAATA
TGAGCGGATATGACTACTCTGGAAACTTCAGCCTAGAAGTGAGCGTGTGTGAGATGACCA
CCGTGGTGCCTTACACGTGGAACGTTGGAATACTCTCTCTGATTTTCCTCATAAATGTTC
TTGGAAATGGATTGGTCACCTACATTTTTTGCAAGCACCGATCGCGGGCAGGAGCGATAG
ATATACTGCTCCTGGGTATCTGCCTAAACTCGCTGTGTCTTAGCATATCTCTATTGGCAG
AAGTGTTGATGTTTTTGTTTCCCAATATCATCTCCACAGGCTTGTGCAGACTTGAAATTT
TTTTTTACTATTTATATGTCTACTTGGATATCTTCAGTGTTGTGTGCGTCAGTCTAGTGA
GGTACCTCCTGGTGGCATATTCTACGCGTTCCTGGCCCAAGAAGCAGTCCCTCGGATGGG
TACTGACATCCGCTGCACTGTTAATTGCATTGGTGCTGTCGGGGGATGCCTGTCGGCACA
GGAGCAGGGTGGTCGACCCGGTCAGCAAGCAGGCCATGTGTTATGAGAACGCGGGAAACA
TGACTGCAGACTGGCGACTGCATGTCAGAACCGTGTCAGTTACTGCAGGTTTCCTGTTAC
CCCTGGCCCTCCTTATTCTGTTTTATGCTCTCACCTGGTGTGTGGTGAGGAGGACAAAGC
TGCAAGCCAGGCGGAAGGTAAGGGGGGTGATTGTTGCTGTGGTGCTGCTGTTTTTTGTGT
TTTGCTTCCCTTACCACGTACTAAATCTACTGGACACTCTGCTAAGGCGACGCTGGATCC
GGGACAGCTGCTATGCGCGGGGGTTGATAAACGTGGGTCTGGCAGTAACCTCGTTACTGC
AGGCACTGTACAGCGCCGTTGTTCCCCTGATATACTCCTGCCTGGGATCCCTCTTTAGGC
AGAGGATGTACGGTCTCTTCCAAAGCCTCAGGCAGTCTTTCATGTCCGGCGCCACCACGT
AGCCCGCGGATGTCTACGTGCCCTTCCCCCTTAATTTAATCTAGCCTCCCGTTCCCATGA
TGCAGAGAGGCGAATCTGGTTTGTACACAGATGTGACTATGTATTTGTTTTATTATGCGA
TTAAATGAGGGGTCTGATCCCAAAAGCAATGTTTAGTGGTGGTCGTTGATCTTCTTGACG
CTCCATAGGTAGATTGACTGGAACGCCATGGCCCACGGGGACATGGACAGGGGTGTTAGG
TCTGGTGGAACATGCTGCCACTGCCACGGATGGAACATCAGGGATGGGTCTATGATCAGG
GCAGCGTGTCGCCCGTCACTGGATGTAAGTCCGGCCACCGTGGAGTTGCCTGTGGGGTTT
CTGGGATAGTGTCTGGCTGGCAGGGTCTCATCCGCGGCATTTCCATGGTAGGTGAGGGTT
ATCTCGCCTCGCTGTCTCAGTATGTACTCGAGGGCGTCCTGCTCGTACCGGACCCCCAGG
TACTCGCCCTGGGCCCAGCTGGGCAGCACCGTCCCCCGCAACACTCGGAGGAAAACGCTC
TTAGTGTTCTGAGGGATCTGTATGTTTAGCCAGTGGCTGTCATACAGCTTGGACACGTTG
GTCTCCAGGTTTACCGCCCAGCGCTGGGGTGGTGTGGGTCCGTACGTGTATGGTGAGGAT
TCCGACCGGCCCACTACACCCAGGGCCACCAGAAGCTGGAAGCCCACTTCGCCACAGCAG
ATGGAGAATGTGTCGGGCCTGTTTAGAAACTCTGTCAGGGTGGAGGCACAGGTAGGGTCG
TTACACAGCGCCAGGACCCATCCCCTGGCGCTGGCGTAGCTGGCCTGGCAGCCTGTTCTG
AGACATGTAATCAGACCAGAGAACCCCGACAAGGACTGTCCTCGTTTAAGCTCTTCCACA
GTCACCGTGGCCACCTCAAAGCCCGTGTTCTGCAACGCGGCCATGAGCGCGTACGGGGCG
CTGCTCCCAGGCAGCACCAACGCGGCCACACGGCGCGGGGAGGTGGGGCATGAAAACAGG
CGCAGCTGACTCCCAAGGCACATGGCCCTTAGGCTGCCCAGGTGATGCTCCAGACGTCCC
AGGTCCTTCCTGTGCATGTCCTCCAGTGGGTGCAGGGGAGGCGTCACCAGGTTCCACATT
TCGTCAGAAAAGGAGGTCCATGAGACTTGCAAGGAAGTCAGGGTCTCTTGAAACACAACT
GTCTCGTTCTGCAAAACCGTGACGTTGTTGCCTTGTCCCTCGGGGCCAACGGTGCCCAGT
GGGTGTGCCACGCAGCGGTAGTCCCTAGCCGCCCGCAGCACCTCTGACAAGTGTACCTGG
GGCACCTCAACCAGTGCCCCAGGGGTCTCTGAAACCATAAGTTCGAGCGGGTTAGGGTGG
GCGGGTAGTGAGAGCTGCAGTCCCCTGCAGCCGGCCAGGGCCATCTCGATTGCAGATGGG
AGAAGCCCCCCGTCCCCTATGTCGTGCCCCGATACAATGAGCCTCTTGGACATCAGGTAC
TTAACAAGCATGAACAGGCTGGCGACCGTGGACGGGTTCAGAGGGGGTATTGGGTGCCTG
GATGCCAGGAAGTTGTGCTCGAAGGTGGACCCGGCTATGAGACAGCTCTGATTCACGGCC
AGGTATACCAGGGCGTTGCCTTCGACCTTTACGTCCGGGGTGACCCTGTATCTGGATCCC
TTGACCTCGGCCCAGCTGGTAAACACCACCGAGTTGAAGGGAAGGACCTCCACCGTTTCT
TGCTGTTGTGTGATGCGCACATGGCGCTCCGAAAGCGTCGGAGAGCTGGCAGCCGAGGAG
ATGGACAGTGCCACTCCCAGCTCCCGGCAGAATTCCTTGCAGGCGAAGAGGCACTCCTGT
AGGAGGCCGGCTTGGTGGTCCTCCGGACTCCACGCCACGGCGCCAGTTAGCACTACGTCC
TGGAGCTTGGACACGGGACTGAACATGAGGTTGGTGAGAGCCTCGGTGATGGCATAGGTG
GCCCCGGTGGATACATTAGTAGCCATCTTGTAGGCCTGCTCCCCCATGGCCATGGCCTGA
CCCCTCCACGCTGGCACTGGAAGCAGCTCCTGGGGCAGGGCCTTCACCCAGGTCTCGAAG
TCCTTGTGTAGGAGGTTGGCCATGGACGGAGTGATGGCCTCCACCGTGTCGGGCACTCTG
GGCGCCACCCTCTCGGCCAGCATGGACGAGTGCAGCACCAGGTGATAGTCTGAAACCGGT
ATGTCCAGGGGTCCCACGCCAGCCTGTTGGGCGATGAGGCCGTTGGAGCATCTGTCCATG
TGTCGCGTGAAGAACTCCTTGCTGCCAACCGTCGCGTGGCGAAGTAACTGGTGGATTGTG
GAGCCGGTGGCAAAAAGGCCCCAGTCAACATCCTCGGGGTGCCCCGAGACGCGGACACCA
TCGGACAGCGCCAGCCAGGGGGACGGGGGGGTGGACGAGGGCTGGTCTACAGAGAAGACC
CTCGTGGTCTCCCCGGTCAGGTCGTCTACTATTCTGATGCCTGGCTGCTCCGAGGTCCTC
CCGAGGACCGTTATCTGGCACGCGCACAGGCGCGCAGCGCGCTGCAGTACCTCCAACGGG
GTCTCGCCCAGATCCCCAGGCACCGCGCCCGACTCTGCCACCACCGCAAACACCAGGGAG
CAATACACGTTGAGAAAGTGCTCTGCCACCGCCGCCTCCACGGCATCCGGACCGGCAGCG
GGATCCGCTGGCAGGTGGGCGCGCACCTCGTCGGGTAGCTTGGAGACAAACAGCTCCAGG
CCAGTCCGCGGCGCTAGCGCCTGCAGGTGCCTCACCACCGGGGCCGGGTCATGCGATCTG
TTTAGTCCGGAGAAGATAGGGCCCTTGGCAAGCCGCTGAACCAGCTTCAGGGTCTCCAAG
ATGCGCACCGCGTTGTCGGAGCTGTCGCGATAGAGGTTAGGGTAGGTGTCCGGTCCGTCC
GTGGGCTCAAACCTGCCCAGACACACCACTGTCTGCTGGGGGATCATCCTTCTCAGGGAG
ATGCATTCTTTGGAAGTAGTGGTAGAGATGGAGCAGACTGCCAGGGCGTTGCCAGGAGTG
GTGGCGATGGTGCGCACCGTTTTTAAGAAACCCCCCAGGGTGGGGACTCCCGCTCCCTGC
AGCATCTCGGCCTGCTGTACGCCCTTGGCGAATATGCGACGAAATCGGCTGTGCGCACGG
GGTCCCAGGGCCGGTTCGGTGGCATACAGGCCGGTGAGGGCCCCCTGGGTCTGTCCGCCT
GGAAACAGGGTGCTGTGAAACAACAGGTTGCCAAGGCCGCGAATACCCCTCTGCACGCTG
CTGTGGACGTGGGTGTATGCTCCGTGGATCCCGAATGCCTGTCTGGCACAGTTCCAGGGC
CACCGTTCCATGGTGCATCTTCCCGGTATCACAAAGTACCTGGCCACGTTATAATTGTCC
CCGGTTGAAGCCTGCACCGCCAGCGGTAGCAGGTCTGCCCCCAGGGATATCATAACAGCC
TGCATAATGACATCATCTTCAATGTGTGGCCTAGCCACGGGCTGGGGACCCTCGGGCACT
TCCAACCCCTCGTACGGTACCAGGTCAGTATTTTGTGTAAATGCCCTGATAAACTGAGGT
GGGTGTGGTTCTAGCAGGGTCTGTGTGATTTTGGACACCAGGTGCCTGCCCACTTCCACT
CTAGCCCACTCCTGCAGTCCTAGCTCTCGCAGCAAAACTCCAAGCTCTGTTGACAGTGTT
GTGGGCCTGTGGTTTATGTTTGGCCCGTAGCCAAAGGATACAACACGCTCGCTCCCCCGT
GGCGGAGACCGCCTGATGACATGGGGATATCCAAGGAGCGGTGACAGCACAGCGAGCACC
GTCTGTATTTCCACATCCCGTCTCTCTCGCTCCTCCCTCGAAGTGGGAGGTCTTCGGAAA
GTTATCCATAGCAGATAGTAGCCTCCGGTGCCACCGGGTACGAGAGTGAGTGTGCCCGTA
CGGCTTGTATAAAAGCTGACAAAAGCTTCCTCATCCGCGGTGAGATCACTCTCCAACCAC
AGCCCAGTGACGTCGTAGGCCATGCCTAGAGGGTGCCCCGCCCCCGGGGACACCCTCTGT
AGTCAGACTTGGGTTAGGGCTTTGATTTCTCTGGGGAGTAGGAAGAAACTGAGAATCCCC
AAATATTACGCAGGCACAGGTTGCTCTGCAGAGTTTGTTTTCGCTTTCGTGGAATCCACA
GTTACATGTAGCCATGTCACTAACCTCAAATACTCAAAAAAAGGTATCGATGTCAAAAAG
TCTGTGGTCGTGGAGGGCTAGTTCCTGGGAAATAAAACCTCCTCATACAGGTCGTCTGTC
GGTTGGGTGGCGGCTTGGGCGGTGTCTATACGGAAGGCACTCCCACCATCAACCCTTAAA
ATTGACATTCCTGATTGGTCTGGCTGTGGTGATGGTTCACGTGATTCTTCCGCACCGGAC
ACTAAAATACTGGCATACCCGAATACATTGGGTGGGTCCCTATTCACTTCCTGTAACTCC
ACCTCGTTCAGTGGTTGGCTCCCGCGGCCCCTATCGGTGACATGGCTAGGTAACCTAACA
GGCTGTCTAAAAAAAGGTGGTAATGGTGGAGGGCTAATTACATTATTGCCAAGGTGGTTG
TCATTGTGGTGTAAGTTCTGGTCCCGCGTGTATATGCGCCGCCTTCTCTGTCGGTAACTA
TTTACAGCCACCACTTTTTTTTCCTTATATAAATAAAATACCAGCAGTCCTTGTAACGTA
CCTAAATTTTAAAATAGAAAAATACTTTTTTTACATAGTATATGTCATGTGGTGATATAA
TTTATGGTAATTAGTCTTTAACTTACTGAATAGTGTACTGATGCAGATGATCATTGTTAG
GATGCCTCTTGTTAAACCACTAGGGAGAAGCATTACTAATTGTACACAACCTCCAGTGTG
GGACCACGCTAAAAAATAGAGGATAGTTATGTTTTTGTGTCATTGTTAAAAAATAAAATC
CAACTTTATAATGTGGAAAGTGCTACCTACCTGCAATTAAATGCAGCATTCCAGTAACAA
GAGACGCCTTGTTAAAACTTTGCCACACATAAAGGCACCATAGAAAAATGAGGCATACAA
GAAGCAATATTTCGTGGCCTGTTTATACATAAAAACACAAATTATGTAGTGTCCATTTAT
TTAGATGCTTGAACCATACCATCAATGCTATACAACAAACCTTTGATATTGCCAGTGGTG
CTAGTAATTGCAAGTAGTTCGGTTGTTAAAGTTTGTGTGGTTAGCACTCCCCCCTGAAGA
AGCAGGAACGTTAATATTCCACGTTTTGGTGGAGCCCATGACTTATGAAGAGTGCTGATT
ATGCCAGTGAATCCTACAAAAAATGTCGTTAACAGCAACATGTACTATGCACCAACTAAA
ACTTGTATTTAAAAAATACTTGTTCTGTACCCAAATAAATGCTGGAAAGACTTAATCCTG
CAGCGGTGGCAGTACATGTATGCGTTTTACAGCAGGATACAGGGTAACCCATGACCAAGC
CTATAAAAAAAGATAACCGAGTGTTAACTTCAGTTTAGTTGACAGGCCTATCTGTGAATT
TCCGGTGTGAAAACAGTGGTTAACTTACCTGCACAAATGAAAGAGACAGATGACACTAAT
TTAATATTGCCTGTTTTCACGGTGGCAAATGCATACAAGAATGGCAAGCTGAGAGTGAAG
CTAATTGGAAAAAATATCCAAGACGATTGCCAGGTGTTTGACATGTGGACCAGCATGTTT
GTCATCAACACAGCAAACGTTGATGTGAATAATATTCCATGTTCAAGTTGTAATTTACAG
GCGGTGCAGTGTTTTATTAACGTCAAAAAAGCTATAAAATACAAAAAGAATGTTAAGTGC
CATAATAAGTATGAGTTTGTTGGATATAAGATATAGACCCACCATACTACCTACCTGTTA
CCAGTGATAAAATGGCCGTGGTGATTAAGCAAGCATAGGTTACAGAGTTGGTAGTTGACA
AGTTCCAAAGTTTAAGGACAATGCAAGCTATAAAAACAAATGTATGTGAATATACAAGTG
TCAGCTTGCAATGTTTATACTACAATGAAAAAAAGGAAAAGCTACTTACCAGGAATTCCT
GGTAGCCAGTACTTACCAATAATTCCTAGGTGCCAGGATGAAGGCCATTTAGGATTGTTG
CTAGAGATTGCCTGTGTATACTTATTAATAGCACTGACAAACAAAATGCACATAACAAGC
AAAGAAGCCATTGTATCAATTGAGTTGGTAGTTACACAGACAAGAGTGATACACCAAAAA
CATACCAGTAGGGCCCAAAGCCATAAATTCCAGAAGAATATGAGTGTCTTCATTTTGACT
AGGTATCCACAGGGCTTACTCTAGAGTTGTTGTAAATGGGGTTTGTGATTTTTAAATACG
TTTTAGGATTCACGTGATACTAGAAAGGGCATTTAAGGTTTTGTGTACAATTGTTTTAGG
AAGCCACATGGAATTTTGCTGATTTCCTAAGTATTCCCGACACAAGGCTCATAAATATTC
CGGATACAAGGCTCGTAAATTGTTACAGCTGCAAAAAACAGATAAGATGAAGAGTATCCT
GGAAATGGGGGAAGGGAAGGGCGCGCCTGGTCCCCGCCCCCGCCCGCGGGGGACCCCGGG
CAGCGAGGGAAGGGGGCGCCCTCTCTCTACTGTGCGAGGAGTCTGGGCTGTCTTGTGTGT
GAGCCTGTTTGGGGGAGCCTCCTCAGTGCTTGCTACGTGGAGCCCTGGACACTACGTGAA
CACCCCGCGCCCCGCGCCCCCCACCCCGCGCCGCCCCTCCCCCTCC
>contig_6 (6114nt)
CAACAGCAGGAGCCACAACAGCAGGAGCCACAACAGCAGGAGCCACAGCAGGAGGAGCAG
CAGCAGCAGGATGAGCAGCAGTTAGAGGAGCAGGAGCAGGAGTTAGAGGAGCAGGAGCAG
GAGTTAGAGGAGCAGGAAGAGCAGGAGTTAGAGGAGGTGGAAGAGCAGGAAGAGCAGGAG
TTGGAACAGCAGGAGCAGGAGACGGTGGAAGAGCCCATAATCTTGCACGGGTCGTCATCC
GAGGACGAAATGGAAGTGGATTACCCTGTTGTTAGCACACATGAACAAATTGCCAGTAGC
CCACCAGGAGATAATACACCAGACGATGACCCACAACCTGGCCCATCTCGCGAATACCGC
TATGTACTCAGAACATCACCACCCCACAGACCTGGAGTTCGTATGAGGCGCGTTCCAGTT
ACCCACCCAAAAAAGCCACATCCAAGATACCAACAACCACCGGTCCCTTACAGACAGATA
GATGATTGTCCTGCGAAAGCTAGGCCACAACACATCTTTTATAGACGCTTTTTGGGAAAG
GATGGAAGACGAGATCCAAAGTGTCAATGGAAGTTTGCAGTGATTTTTTGGGGCAATGAC
CCATACGGACTTAAAAAATTATCTCAGGCCTTCCAGTTTGGAGGAGTAAAGGCAGGCCCC
GTGTCCTGCTTGCCCCACCTTGGACCAGACCAGTCGCCCATAACTTATTGTGTATATGTG
TATTGTCAGAACAAAGACACAAGTAAGAAAGTACAAATGGCCCGCCTAGCCTGGGAAGCT
AGTCACCCCCTGGCAGGAAACCTACAATCTTCCATAGTTAAGTTTAAAAAGCCCCTGCCA
TTAACCCAGCCAGGGGAAAACCAAGGTCCTGGGGACTCTCCACAGGAAATGACATAAAAG
CCACACCTCTCCCCCTTTTTCCTCCCTAGAAGCCACCGTCGCCGCTCCGCACTTGCATTT
GGCGCCATGGGTGCTGGTGTGTGTGTGGGGCAGTGTTCTCACGACCCATCTACCTCAACT
GAACACACGGACAACGGCTAGCGTACTCTCGCGGCCCAGCGTCGTCGATGGGAGAACCTG
ACAGAGCACCCTGAAACTCCAGGCTCTACAGGTAGGCCACATACGCTCGCCACTCTATAT
GGCAACTGCCAATAACCCGCCCTCGGGACTTCTGGATCCCACGCTATGTGAGGATCGGAT
CTTTTACAATATTCTTGAAATTGAGCCGCGCTTTTTAACTTCTGACTCTGTATTTGGGAC
CTTTCAACAATCTCTTACTTCGCATATGCGTAAGTTACTGGGCACATGGATGTTTTCAGT
TTGCCAGGAATACAACCTAGAACCTAACGTGGTCGCGTTGGCCCTTAATCTTTTGGACAG
ACTCCTACTTATAAAGCAGGTGTCCAAAGAACACTTTCAAAAGACAGGGAGCGCCTGCCT
GTTAGTGGCCAGTAAGCTCAGAAGCCTCACGCCTATTTCTACCAGTTTACTTTGCTATGC
CGCGGCAGACTCCTTTTCCCGCCAAGAACTTATAGACCAGGAGAAAGAACTCCTTGAGAA
GTTGGCGTGGCGAACAGAGGCAGTCTTAGCGACGGACGTCACTTCCTTCTTGTTACTTAA
ATTGCTGGGGGGCTCCCAACACCTGGACTTTTGGCACCACGAGGTCAACACCCTGATTAC
AAAAGCCTTAGTTGACCCAAAGACTGGCTCATTGCCCGCCTCTATTATCAGCGCTGCAGG
CTGTGCGCTGTTGGTTCCTGCCAACGTCATTCCGCAGGATACCCACTCGGGTGGGGTAGT
TCCTCAGCTGGCAAGCATATTGGGATGCGATGTTTCCGTTCTACAGGCGGCAGTGGAACA
GATCCTAACATCTGTTTCGGACTTTGATCTGCGCATTCTGGACAGCTATTAAGCTTGTGA
TTTTGTTTAGGGTGGAAAAATAAATTTTCCTTTGTTTTTCCACATCGGTGCCTTCACATA
TACAAGCCGGCACCATGGCCACTTACGAGGTTCTCTGTGAGGTGGCGCGGAAACTGGGCA
CGGATGACAGGGAAGTGGTATTGTTCCTCCTAAACGTGTTCATACCTCAACCCACACTGG
CCCAATTAATTGGAGCTCTTAGAGCTTTAAAGGAGGAGGGCAGGTTAACGTTTCCCCTGT
TAGCGGAATGTCTGTTTCGTGCAGGTCGCAGAGACCTCTTGCGCGACCTGCTTCACTTAG
ACCCGCGTTTTTTAGAGCGCCACCTAGCGGGCACAATGAGTTATTTCAGCCCTTATCAGC
TCACTGTTCTCCACGTAGACGGGGAGCTGTGTGCGAGGGATATTAGGTCTTTGATATTTT
TAAGCAAGGACACTATAGGGTCTCGCAGCACACCACAGACATTCTTACACTGGGTGTACT
GTATGGAAAACTTAGACCTACTGGGTCCCACTGACGTGGATGCCCTAATGTCAATGCTTA
GATCTTTGTCAAGAGTAGACCTACAGCGCCAAGTGCAAACCCTAATGGGCCTTCACCTTT
CCGGCCCATCACACTCCCAACACTATCGCCATACACCATAGATAACAAGCTGTTGCTAAT
TTTTGGTCCGTAGAATGTATGTATCTGATTTAATAAACACTAACAAGTTTTGTAAGAATC
ATTAGAATGCGTGCTTCTGTTTGAAGGCGAATAAAACAGGAAGCGGGTTGGACTGGCAGG
GTGGGAGGAAGGATGTGGGGGCGGGGGGACGAGGAAAAAGTACGCGGTTGTTTACGCAGG
GTGCGGTGCTGCCCAGGACGGCCGGATGCGGGCGATTACAGGAAACTGGGTGTAAGCTGT
ACATAATCCCCGGCAGCACCTGTTTCCTGCAACCCTCGTGTTTGGGCAAAACACATCCGC
TGCCACCTGCGTGTTCCCGGCGCGAAAGTCCGTCAACCAGATTTAAGATTAAGATTATAA
TGGGTCTACTTCGCTAACTGTAGTCCGGGTCGATCTGAGCCATTGAAGCAAGCTTCCAGA
TCTTCCAGGGCTAGAGCTGCCGCGGTGACACCAATTATAGAAATTTGGTCCCCAAACTCC
CAACCAACGCAACAGCTACAATGCCTGTAATGGGCTATCACATTCTGAGGACGGCAGCGA
CGTGTGTCTAACGTCAACGTCGCGGTCACAGAATGTGACACCCCTCCAGGTCCAAGCGAC
GAACCGCCCGTGGCCACAACGCCGCCTGGTGGAACCGGGCAGTATAACTAGCTAAACCGC
AGTACTCTAGGGCATTCATTTGTTACATAGAATACTGAGGCCTAGCTGATTATACTACCT
CCGTCCAGCAGTCGACACGGATGTCTACGCCTCTCAAACCTCGTGGGCACGGCGTCATGA
CTAAGGGGGAGTTTGACCTAGGTAGTCCCTAGTGCCCTAAGGGTCTACATCAAGCACTTA
GGATGCCTGGAACTTGCCGGTCAAGCCCGCTCATAAGACCATAACCTGGTGCCACAAAAA
CCTATGCGGGTCCAGCAAATGCTACCTTGGCAACACGTAAAAGATTTGGTCCCTGAAAGG
GTCCGAAAACCACAACGTTATTTAGAACCACGGCAATCTCACCAAAAGGGGGTCCGTAGA
TGTAAATACAGCAAATAACAGGGTAAAAAAATGAGTGGGCGGGGGCGGCAGTTTTACTTA
CTAAATCAGGGTAAACCCATAGTGACGGGGGGAGGGTGCGTCACTAATTTGACACCATGC
GGGAAACGCCAAACGGGCGATGGAAACTTGTCAACACTCCAAAAAAATAGAAGGTTGGGT
AACTGCGGGCTGGTGTCAACTTCTGTTAATTATGAATAGTGTTTTTAAAGCGGGCGTTCG
TAAGCGTCTGGATCGACACAAACCCTGCGCGGGTTTAGAAAGACTTGTCCAGCAGCACCT
AATCCATCGGCGGTGCGGGCTGATGGTTTTCGGGCTGTTGAGCGAGTCTTTTTATCTAGT
CGCCCGTTATTGTTCTGTGTGTTCTTCATCATTTCACCCACCGTCTCTCAATAGCCTTGG
GAATCCTACCTCCACGCTCGCGTATGCCTCATGCGAGGTTCGCTTTGGTCACAGCTTAAA
CATTTCTAGGGCGGTGTTATGATCCTTAATGCTTAGCCTGTGTCCGATGCGGCCCCGTGC
CTTGCGGAAGCGCGGGCGGGTTCCCGACCTTCACGGCGGCAATTTTTGTCGTATGCGCCT
CCCCTCGCCTACAAGTCCAATACCCATGAGACCACCGTACGCGTGCCCACCGATGAGATA
CCACGCAGCCGCGCATATTGGCGTTGAGCGCCACCGGACGGGGATTTATGCTGTATCTTA
CTACCATGATCCCATGTTGCTGGCGCTCACGGCCCGTGTGCCAGCCGCCTGGACGTCGAA
AGCACGCAAAGCTGAACGTTCGGGCTTAGTGTAGCGCGAACCATACGACCTTGGTCCCCT
GGCCAAAGAGGGGCGCAAAACAATTGTGGGTGGCTATCCTGCCCAGAGTCCCATATATTC
TGGTGGGTAGCTAACCTGCCCAGGACGTCCAAATATGCCAAATGGTACCTTAGTGTCTAC
TTTGCATATTTGGAACCCGTGTATCCATGTATGGTTATCGTGCCCAGGGTGCCCAAATTG
CTCAATAATGAAAATTCCATTCTAGCGCTGGGGTGACAAAGCATGCACTGGAAATCGGCC
AAGTCAGCGCAGCGCGCGCACTCCCTCACTAACGCCCCGCTTTTGTCTGTTGGAAGCAGC
TAGGCGCGACTGAGAGAGCACGCGCGCGGCGCGCACGCCGGCGCCTGGCACGCGGCCAAC
ATAAAGTGTGGATGGCCCTGCTATCTGACTAATTTGCATGCGCTAATCCTTTTATGTGCA
TAAATTATGTAGATGAGGAGTCGCGCATGCGCAGAAAAATTCAGAGCGCCGGGTGCACGG
GGTCACCTCCAGGTCACGCCGCTAGGTGGGACCGTGAGCGACTCGAAAAATTATAATTTT
TGGCCATTTTATGGGCGCCGCCATCTTGAATTTGCTAATCCCCCGTAATCCTCTGCCCCT
CTCCCATTGGTCCGCCGGCCCGTCAATCAAAGTTTTCCGAGCCGCCATTGGCCCATTCGG
CCGACCAATCCCGTTCGAGCTAGGCGACCGCGCCATTCCATTGGACGCCCCAGCCGTCAA
TCAAATTCGGAGGCCTCCCATTGGCCCCTATCCCTAGAACTCCCAAGCTGATTGGCCCAC
AGCGGGAACCAATCAGCGATTAGAGTTTTGTTTTGATTTTTCCTATATATATATATAAAA
TCCTTTAATCCTAGCGCAGCTGAGTCATCGCAGCCCCTATTCCAGTAGGTATACCCCGCT
GCGTAAACACAGCTGGGTATACGCAGCTGCGTAAACCCGGCTGGGTAAATCCAGCTGTAA
TTCTACAATTAAACAAGGTATAAACCAAGGGGGTTCTCAGGTGGTATTTCCGAGCACATT
ACCAAATAAGGCAACCTCAGCTGGGAATACCAGCGGACTACCCCCAACTGTATTCAACCC
TCCTTTGTTTTCCGGAAGTATATCCATTTATGGAAACCAGCTGGGTCACTCTACTGGGAT
ATTCTATATAATAGGGCCAGATGAGTCATGGGGTTGGGATTTTTCTACTGGGTCGTTTCG
GTAGATGGGCGCCAGGATTATAGGGGCCCTGTCCACGGGGTTGTTCGGCGTGTTAGCCAA
GCGTGGTTGTTCGATGGGAGGGGAGCTAGTGAGTCACGGCCCTGGAATCTCGCCTCTGGG
TGGTTTCGGTAAATGGGAGCGGGATGCTAGGTCCACGCTCACCTCTGGCGCGGCCCCGGG
AAATGGGTGGCTAACCCCTACATAAGCAGTTTGTCCTACGGTTACGCCCCCTTCGCAGGA
AACGCTATAAAGAAGAGGGGAGACCGACCCCCCTCGCGCATTACGCGCGCGGCGGCACGG
AGGACGGATCTCTTGGATTTACACGTATCGAGGAGCGGTGGCACCCCAGGAACCCGTCCT
GGCACACCCCAGGAACCAGGTAGTACCCCCGAACCCTGCGAACCCTGCAGTACCCCGGCG
CGGTCCCCCCCCCGCACCCCAGGAACCCGGCGCGGCGCACCCCAGGAACCCGGC
>contig_7 (3856nt)
TGGACGCCGGCGGCAGTCCAGCACCATCATCGACTTCTTCGTCACTTATCTCCAACACAT
ATTCCCCTGCTACATTCTGGGCCTCGAGTGCCCCAGCTAAGTACACATCCTCTACACCCG
CCCCGACAGCCGAGGCGGCGATTGAGCCCTCTGTTACCACGCCGCTTGCATCCGTGTCGC
CTCCGGGCTGTGATGTTGCGATAACATCCTCTGGGATGCCAAGCAGATCAAAGAGGTCTT
CATCGCACATCGCCCTCATTAGCATGTCCATCTCCTGTCCCACGTGGTACATCAATGCAC
ATGCAGATTCTTTATCAAGCAGTGTGAGGTCATCTTCAACGTTGTCTGTGTGCACCGTTG
TTTCATCGGCCGGGGGGGGCTGCGAGTCGCTATGACGCGTCGAGGGTCCTTCGTCTCCAG
AGCCAGGAGAGTCGGCATTGGCATCATCAACTGGCTGAACCCCAGACGCACTATGGCGCG
TCGATGGTCCCTCGTCTCCAGAGTCCTCAGATTCCGCGCCCGTCTGCGTGACCGGCACAT
CGCAAAAGGCTGGGTGATCCTCCTCACTGGAATCCGAGTTTTCACCCACAAATGGCCTAC
AGAAAAAAAAACAAATATGTCAACCGGACTAGGGTGGCCAAACCATTTGCCCCACCCCTC
CCCACTCTTTCCCCAGGGGACACATCTTACCTTGGTCTTCTCCGATGCTTCTCGAGCCGT
ACACTGTGTTGATACAAAATTTCCCATAGTGATGACCCACTGTGTAGGTGAGTCCTGGCA
TGAACGCACCACCAGCATTCCTTTACCTCGGCACACAGGAGGCGCCACCTTCTACAATTA
ATTCCCTGTACGACCTCGTACTCTTCACCTGGCAAGCGTCTAAGGCGCCGCGACGTGGTA
CATATTTTCCCAAAAGCCGTAATCGGCGAGCCCAGTAAATCTCTGGGATGCAGGCCCTTC
GATAGGCATTCCCTCTTAAAATCAATGAAAAACTGTAGGCTATCCAGAGGAATTACGTCA
TTACGGGCAGCCGGAGCAAGAAATGTTCCAGTAGATCTATCTAGCCACTTGACCAAAGGA
TATTTATCAGAGTCCAAAGCACCTACAATAAACTCAGAAATCCAGGTAAGCCTGCGTCCC
GCCATGTTGACCTGTCAGAATGGTCTGCCTCCGAGCATTACCCCACCTCAACAGAAGTAA
TCTACTACGCAAACCACAACATGCTTCCTGCAGCTTTAACCTTCAGTCACGGGTCAAAAA
GCATTGCCTGTATTAGACACATGTGTTTCTCACTATGAATCGTGCTCTCCAGCGCTGGCA
AGAACATCTGGGGTGATGCTGCCCCGGACCAGCTTTGAAACAGGGTATTGCATGCATAAT
GAAGCCCACATGTTTGTCTTACTTTACTAACCTCATTACCTTGCATTGCAGGGGACACCC
CCTTGCCTTGGCAGCTGAGTGAATCCCAACCGCCTAGGAAAAAAATAACCACTCAGACTT
TATTTTGCAGCCACACGGTGGCGCTAACCTTTAATGATGTCCCACTCAGTGAGTTTGGCC
ACTCCCAAGCCCACATGGGCCTACTATAACAGGAAACATAGAAGTTGCGGATAGAGCCTG
GTTTCTAACGGCAATGATATTTATAGTGCAAAACGGAGGGCGGTAAGACAAAGGGAGGTA
CCCGGACAGAGTGACAAGAAGACTTGTCAAAATTTTAGTCTCTGTGGTAAAATGGGGCAA
GGTAAATGTGCAAAATGACTGGATAGTGATCCCAGTCATATTCAGGCGACGGCCGGCGGC
CCAGAAACAGGGACGCGTACCGGGACCCTTCAGGTTCTCGATTATGTCGCTCCACGTCAA
AAGCTTGTTGGATCTCGTGGCGGTGGGACAGGGGCCTACATTTGCCTATTCTTCTTCGCG
ATGCATTTCCAACAAAGTATGCTGGGTATTCCAATAATCCCTTCAGAAAAATGCCCATGT
TTGTACCGATGGCCACAACTCCCATGGAAAACCTGTCCAGCGTCTGTTCCAAAGTTCGGT
TTGCGTCCACACTACAGTGGGCCGTTCTGGGAAGTAAGCATTTATACGGGGGTACCGTCT
GACATATGTGTTCAGGGGAGGCCTCTGGGACTTGGGAGCAAATAACGATGCCCCCCGTTA
AATCAAAGTGGGTCTTCACCTTTTCTCCGAAATAATACACTTCCACCACTAGGGGCACAA
GCTTGTCACCCACTTTGTAAATAGCCTGTTTCTTACTCAGGTATGCTGCCACGGATTGGG
TGGCGGTTAAGACCTTGGGCCTCATGTCGCTTCCATACCAGTAAAATGTCTGGTCAGCTT
TCTCTTGGTCCTCGACGTCCCGGTCATCACGACACAACGGTGGAATACAATCAATAAAAT
CATCCACATTGTCGGAAGCTTGGAAAGATGAACCCATGACAGAGGCCCCAGGTGCCGAAC
TCTCAAGGGGATGCGTGGCGGGAAGTACTGAGACACTCTCCGTGGACCCCTCCTCACCTC
CCTCCGACTGCATCGGGCCCTGAGGGCTCGCAGTTTCACACAGAAGTTCACCCAGGTCGC
CTAAGTCAGGAAGCTCCTGGCCAACATCTGACAAGAGATCTAACAAACACCCCTCAATGT
GATCCACCATCGGTAGGCAATCATCCAGCCCACTGACATGACTGGGGACGGGGCCTTCTG
GGGAAAATGGGGTTTGCGACTGTCCAGCAGGCGGCGCTAATAAGCCTTGTGTCTCATGTG
GAAAAATAACAGGAGAAGGTAAACCCCCCGTTGGCAAACATAGATCCGTCGGGGTGTGCA
CGTGTAATGGGCCCTGCACCTGGCTCGTGGAGGGACGCGGGGAATCCGGAGCTAATAAGC
TCGATGACTGACCAGATGACCCAAACCCCGACGGTTCTGGCTCTTCAAAAAACAAACTGT
GCATATCCCTCCCTACAAAACCCTGAGCCCCCACCCAAAGTTCGTTTTCGCTGTCACTCG
ATTCCGTATCTTCGCTCTGTGACCGTGATGAAACTTCAGCTGCGGAGGATGTTGTGGGCG
TGGCGACTGCCGCCGCCTGTTTCCTGGCGGCCTCCCTAAACAAAAGTTAATTACACAAAG
GTAAGTCTGAGTGACATCTCCAATTTCCCGTGATGCCCGCTGCACGTACATCCCGCCGCC
CACACAACCCACCGCCCAGTACATCAACCATCCTACCTCTGGGCTTTTTTTCTAAGGCTC
CTTCTAAGTGCCTTTTCTCTGTGTTTGTCATCATGGGGATAGATCCCAAACAATGCTTTT
AGCATGTTTTTCATGGCTGGTTCCTGCGTCAAGTACACAAGACATCCTTCACATCCCTTG
TATGGCCTAGGTGTCATAATCCAGCGGTTGAGTTTCATTTTTCCCTTATAGATGGTAAAG
GGCCTCTCCTGTCTGGCTCGATTGGCGGTCCTTAATAGCCGTCCAAAGCAGCCCAGGCCA
GTCTCAGTCTCCGGGATTTCTGGCAGCCCGTGCCTACGTCGCTCCTCCAAAAATGCCTCA
TAGAAGTCATCGAAGCCTTCTGGCATTCTCTCCCGCCGGTTTCGACCCGGCACGGTGAAT
ATTCTCTTTTGTTCATCCAACCACCCTACCCCCCAGAAGCGTCCACTGTCTAAAGCATCT
ATAATAAAGTCCGTGAGCCATTCCGACTCCGTGTAGCGAGGCATCTTTTTAGGCAAAAGC
CACGACACAAAACACCTTTTCCGTGGGCGACTTTCTCGCCACAACTAGCTGGACCCCAAC
CCCACTGGCACGTAGACTCTGTGCCATCTAACAACAAAACTCAATATATGCAGCTCAACA
CCGCCCCCCCCCCCGC
>contig_8 (2312nt) unchanged
GGCAGCCTAGAGCGTCTGTGCGACGCCGGAGACCCCTGACACAGTACCGGCAAGCCGTGT
TTCGTGCTGCGGCTTGGGCGGCGCCGTGCCCGGTAGGCCTGCACCAGATGAGTGAGGGTC
TGAAGGGCCGGTCAGCGTTGATGGAGCAGGCGGATCTCCGGGAACCCGCCACGTAAAGGA
CGAGGCCTGCGTAACTTGTCGCGTCCCAGAGGACCCCATACCTGAGGTAGATGCGCCCTC
ATTCACTGGTATCCACACGGAGCAGGCAGCCTTCTGTTCAGTCGTTATATCGCCAACATT
GTAATAGCGGTTCGATTTCCGAGGGCGACCCCCCAGCCCCGATGGCGCCTTAGGGGGAGC
AGGTGCTGCAGCCCCTGCCTCCTCGTAGCTTTGTTCTCTAAGTAAAAGGCACGAGAGTTA
ACGTGGTTAGGGTACCTAAAGTATTTCCCGCCGACACCAACGCATCAAACCTCACACCCC
CTTCCCCGAGTTACATACCTAGTGTCACTGCGTCGCGTAGCCGTGGTTTGCATTGGGGGG
GACAACAGACACTGAATAAATCGCTGCAGTTTTTCAGGACCATACGCGGCCCCATAGCAA
TACGTACAGTTTTTAAACGGCGTTCGCACCAACTGCCATACTACGTAGCTACCACCAAAT
GTGTCGCTGTACCGTAAATCGTTCCGCACGACGGCCCTCCTGGTTCCACGCAACAGTCTC
CCAAAACGTCCATACACCGTCTGTCCCACGACAGGCGATGGTCCGTAGACTCTATCACAC
TCCTCATCAAATGCATGGTACACCGAATACCAGCCAGGCGGGATATCGCTGCCGGCAGGC
AGGGGCGCGGGGGCTGCAAAAAGAAGGTTGTTCCTATCAAACCAGGAAAAATAGGGAAAC
TTATTGTTTTCAAGGGCATCAATAATCCATAACGTGGCCCATTCTGAGCCACCGGCTTTA
GGCATGGTCCGACACAGAAACCGATCGGCGTTCGTCTTTGAGGCACAGTCCCGACTGAGC
CTTATAGTGCCCCCCTTCTTGCTATGAAAAAAACCCACGACCGTTACGCAAATTTGAGGA
GCTACTCACCTAAAAGTAGCTCCTTTGACAAATGTCCTGGTTTTATACCAATTGTTCACA
ATGACATATTGTGCTGGCGGAAACAGGTGTCCCGATGTATCCTCGGCAAGTAAGCACCAT
TACCATGTGCCATCATATTGTGTGGCACAAAAAAAGCAACTTTTCACGCACGCAGCATAA
GACCCGAGCCAGTCGCGCCCTCCATCGCGCCTGCGAATTTTCCCACCACCCAATATTGTG
GCAGATCTTTCTTATGTATATGTGGTTACAAACACCACGCCCCTTAAGCTGTCCTCTCTC
CCAAGGGGACTAGATTATAACAGTGACATACGAAACCGAGACGCTCTCAAATGCTTTCTA
TTTTATTTATCGATTCCGGGTTAACATAAGCACAGGTAGCTATAAAATCCCCATCCTCTT
GACCTGGTAACCCTGGCTTGAGGTTTCCTCTGTTATCAAACAAACCTGACCACAACTGTA
CAGAGAAAAGTGGGTGAAATGTAGTGTTTATTTTATCCTCACACTTTCACTTAACCACAG
CCCGTCAAACCACAGGGACCCTGTTGGCTGACTATTAGTCATCACATGTAACTGAACGCA
ATCTGAGCTTGATGACGAGGGGGACCATATCGAACTGTTCTGCCGACGTTGGGTCACCTC
CGATGAACACAGTTGTTTTTTTAATGTGCTCATGTCCCTGTATGCGATATTGTGCCACAT
TAAAAACATCCAGAACAGCCCTAGATGACAGTCCGCAGATCACACCAAACTTCTTTGGAG
GATTATTTCCATGATATAATACGGTAGACTTGCACAAATTCTTAACATAAATGCCAGATC
GGAGAGAAACTATCACAAGACCCGAAGCAAACGAGCGCAGCACGGCCGCCAGCAGGTTAA
CGTCTCCTGGCCCTGTGTTATTGTCGTCAGGTTTGGGCAACAAAACTCTTAACCCTTTGC
GCGAATGCAAGCAAGAGTGGCTAATGTCTGCCAGTGGGTTCTGGGAACATAGAATAAACA
CCTTTCGTTCCACTTCCAAAGACATTGCAGGGCGGCCAAAATAAAACACTTCCACACCAA
GCCTATCGGTTATCATTACTGGCGGCCGTGCCACTCTATAATATGCGGATCTAAGCTTCC
TGTGGCGAATGCGCCTCGTGGTAGGCCTCTCGTGTCTCCGTGGCCCATCATCCCATAAAA
ATTCGCCAACAACTGGCCGGCGTCTGGACGCC
>contig_9 (1189nt)
GCGCTACGCGCTTCGCGAGAGGTATCTCCGTGTGCTTCTCCATCAGAAGACGCGTGCGCC
GCTTCGCAGGCGACCCGCATACTTTCCGCCCCGAGTGCGTTACAAAAATGACTGCCTTCT
GGCGACAATACACGGTGGACGTCCAGTACCACCCGCATATCAGCTTATCCGGTGGCAATC
TGGCACTGGACAGGGAATTCTCGCAACAATCCGAGGCCATGATGGTGGCAGGACCGCTGG
CCGCACATAGCTCAATCACGGCCACCCAGAAGAGCAGCCCCAAATGTGCGCGCAACACCC
AGCACATGCTCCACATACAGTTCTGGCGCCACAACGATGATGCGCAAAGGGGTGCATTAC
CCTAAATCCCAGCCTAGTTATAAATTATTGAAGCCCAGGCGACCAGGGGTCGCCGCGCTT
TTCCTCCCCAAACGCGACGATAAAGACCAGCGTTGCCAAATGTAACTTATGTATAACCCA
AAATATTGCGCATCGATAAGGTTTGCCAAAACACCCGAAAGTACACACACAAAAAAACAG
CAACAAGACGCTCACTAGACATTCACCCCTTCCCCCACCCCCGAAAACAAAACAACTTGA
CACAGGGGAAACACCAGGGGCGGCGGAGGTTGTCAATAGTGTCCAGTATTTCGTTAGACG
CGGGTTCTTGGACCCGATGTCCCAGGTCATTAAAGTCTCAAATGGGATTAAAGGATCATA
GTTCCCAGGTTTAATACTCCAAGCTATCCCAGAACAGGACCCCGGCAGAACCCCGCTAAC
AGCACCAAATCCACTTGCGGTCCCAGAAAAGGTCGCCGAGGTGGCAAGGTGACTGAAAAG
GTCATAGAGAGGACACCGGTCCCATTTCCCACGGTCCAAAAATCCAGCGCGCCCCACCGG
CTTTCCGAGAACTTCGGCAAAGCTAATTTGCATGCGCTAATCCTTTTATGTGCATAAATT
ATGTAGATGAGGAGTCGCGCATGCGCAGAAAAATTCAGAGCGCCGGGTGCACGGGGTCAC
CTCCAGGTCACGCCGCTAGGTGGGACCGTGAGCGACTCGAAAAATTATAATTTTTGGCCA
TTTTATGGGCGCCGCCATCTTGAATTTGCTAATCCCCCGTAATCCTCTGCCCCTCTCCCA
TTGGTCCGCCGGCCCGTCAATCAAAGTTTTCCGAGCCGCCATTGGCCCA
>contig_10 (350nt) unchanged
TCGGTGGCGGGGGGGGGGGCTAGTGAGTCACGGGCCTGGAATCTCGCCTCTGGGTGGTTT
CGGTAGATGGGGGCCGGGAGGATGGGGCCCCGCCCACCGCTGGCGCGCCCCAGAACATGG
GTGGCTAACGCCTACATGGGCAGCTTGTCCTACGGTTACGCCCATTTGAGACGGGTTAAC
CAACTGTTACACCCCTTCGCCGGGAACGCTATAAAAACGAGGGACAGCAGCCCCCCTCGC
GCACTGCGCGCGCGGCGGCACGTGGGACGGATCTCTTGGATTTACCCGTAACGAGGAGCG
GCGCACCCCAGGAGCCCCGGCAGCACCCCAGGAGCCCCGGCAGCACCCCA
>contig_11 (203nt)
GGTTCTTAGATGAGCAGCAGCAGCAGGATGAGCAGCAGCAGCAGGATGAGCAGCAGCAGG
ATGAGCAGGAGGAGCAGGAGGAGCAGGAGTTAGAGGAGGTGGAAGAGCAAGAGCAGGAGC
AGGAAGAGCAGGAGTTAGAGGAGGTGGAGGAGCAAGAGCAGGAGCAGGAGCAGCAGGAGG
AGCAGGAGCAGGAGTTAGAGGAG
>contig_12 (109nt) unchanged
TCGCAGTTTCACACAGAAGTTCACTCAGGTCGCCTAAGTCAGGAAGCTCCTGGCCTGAAC
CCATGACAGAGGCCCCAGGTGCCGAACTCTCAAGGGGATGCGTGGCGGG
>contig_13 (76nt)
TAGGTCGTTTCGGTGGATGGGTGCCAGGATTATAGGGGCCCTGTCCACGGGGTTGTTCGG
TGGCGGGGGGGGGGGG
