# Supplementary material for: PRICE: Software for the Targeted Assembly of Components of (Meta) Genomic Sequence Data
Source: G3 (Bethesda). 2013 May 1;3(5):865–80. doi: 10.1534/g3.113.005967 (PMC3656733; doi:10.1534/g3.113.005967)
Supplement: Supporting Information [file supp_g3.113.005967_FileS3.txt]

***ASSEMBLY RUN DETAILS***
CONTENTS:
PRICE assembly of LSV2
PRICE assembly of keratin 6A
PRICE assembly of KSHV
SOAPdenovo assembly of LSV2
MetaVelvet assembly of LSV2
IDBA-UD assembly of LSV2
Trinity assembly of LSV2


***PRICE assembly of LSV2***
SOURCE DATA: Dryad repository: doi:10.5061/dryad.9n8rh
SEED: CACGAGGGCGACAGAATAGAAGACTGCGGCGAGCCTCTGTAACGGGCTGAGTTGGCGGTACTTCA

PRICE VERSION: 0.18
COMMAND: [PATH]/PriceRelease_v0.18/PriceTI -icf seedRdrp.fasta 1 1 1 -fpp s_4_1_sequence.txt s_4_2_sequence.txt 400 90 -dbmax 65 -lenf 65 1 -nc 16 -a 15 -mol 30 -mpi 80 -target 90 3 1 1 -rqf 90 .95 -o [PATH]/lsv2.fasta

MACHINE: 
Linux 3.0.0-31-server on x86_64
Intel(R) Xeon(R) CPU E7- 4850 @ 2.00GHz, 80 cores
256Gb RAM

CORES USED: 15
TIME: 7h 58m 1s
MAX MEMORY: 8.3Gb

Alternative 1-core job:
CORES USED: 1
TIME: 6h 52m 12s
MAX MEMORY: 150.5Mb


***PRICE assembly of keratin 6A***
SOURCE DATA: SRA029929, dataset B, barcode CAC (1st 10nt and last nt removed)
SEED: TGGCCTCAGCTCTGTTGGAGGCGGCAGTTCCACCATCAAGTACACCACCACCTC

PRICE VERSION: 0.18
COMMAND: [PATH]/PriceRelease_v0.18/PriceTI -fpp [PATH]/100420_SscPolyA/Readset_CAC/CAC_tr_1_sequence.txt [PATH]/100420_SscPolyA/Readset_CAC/CAC_tr_2_sequence.txt 400 97 -icf [PATH]/Seeds/keratin6A.fasta 1 1 0 -maxHp 20 -nc 10 -target 95 1 4 1 -mpi 90 -dbmax 55 -lenf 54 0 -mol 25 -o [PATH]/k6A.fasta -o [PATH]/k6A.priceq -logf [PATH]/k6A.verbose.log

MACHINE:
MacOS 10.6.2
2 X 2.26GHz Quad-Core Intel Xeon (8 cores total, 16 hyper-threaded)
16Gb RAM

CORES USED: 1
TIME: 27m 55s


***PRICE assembly of KSHV***
SOURCE DATA: NCBI Sequence Read Archive accession SRS367470
SEEDS: provided in Supplemental File 1

PRICE VERSION: 0.18
COMMAND: [PATH]/PriceTI -icf seeds_int_5k.fasta 1 1 2 -mol 25 -dbmax 65 -fpp s_2_1_sequence.txt s_2_2_sequence.txt 500 
90 -rqf 95 0.998 0 14 -rqf 95 0.99 14 6 -rqf 95 0.9 20 10 -rqf 90 0.9 30 10 -rqf 80 0.6 40 20 -lenf 60 1 -lenf 70 5 -lenf 8
0 20 -trim 25 2 -trim 35 2 -trim 45 2 -trim 55 2 -trim 65 3 -trim 70 2 -reset 5 10 14 18 20 25 30 35 40 45 50 55 59 60 63 6
5 70 75 -nc 81 -nco 5 -a 16 -o kshv.fasta -o kshv.priceq
NOTE: The assembly was complete after 65 cycles.  Data below is shown for the first 65 cycles of this job.

MACHINE:
Linux 3.0.0-31-server on x86_64
Intel(R) Xeon(R) CPU E7- 4850 @ 2.00GHz, 80 cores
256Gb RAM

CORES USED: 15
TIME (for 65 cycles): 34h 8m 8s
MAX MEMORY: 10.6Gb


***SOAPdenovo assembly of LSV2***
This assembly required a .config file.  Here is that file's contents (triple-quoted):

"""
#this is modified from the sample file given in the SOAP "MANUAL" file
#maximal read length
max_rd_len=65
#
[LIB]
#average insert size
avg_ins=300
#if sequence needs to be reversed 
reverse_seq=0
#in which part(s) the reads are used
asm_flags=3
#use only first x bps of each read
rd_len_cutoff=65
#in which order the reads are used while scaffolding
rank=1
# cutoff of pair number for a reliable connection (default 3)
pair_num_cutoff=3
#minimum aligned length to contigs for a reliable read location (default 32)
map_len=32
#
q1=[path]/s_4_1_sequence.txt
q2=[path]/s_4_2_sequence.txt
"""

Here is the command run using that config file, using v1.05:
./SOAPdenovo-31mer all –K 30 –d 2 –p 80 –R –s [config file] –o [output file prefix]

Note that SOAPdenovo stdout reported that even-numbered k-mers are disallowed, and
that the run was executed with a k-mer size of 31.


***MetaVelvet assembly of LSV2***
The following commands were run using velvet_1.2.08, using an input/output directory [IOdir]:

Command 1:
./velveth [IOdir] 31 -shortPaired -fastq [path]/s_4_1_sequence.txt [path]/s_4_2_sequence.txt

Command 2:
./velvetg [IOdir] -exp_cov auto -ins_length 300

Command 3:
./meta-velvetg [IOdir] -ins_length 300


***IDBA-UD assembly of LSV2***
This assembly required pre-format-conversion of the input files, done with the script provided
as part of the idba-1.1.0 package:
./fq2fa --merge [path]/s_4_1_sequence.txt [path]/s_4_2_sequence.txt [path]/s_4_merge.fa

Then assembly using that output file as the input file:
./idba_ud -r [path]/s_4_merge.fa -o [outputDir]


***Trinity assembly of LSV2***
Trinity r2012-10-05 was run with the following command:
./Trinity.pl --seqType fq --JM 20G --left [path]/s_4_1_sequence.txt --right [path]/s_4_2_sequence.txt --output [outputDir] --CPU 40
